# Supplementary material for: A major endogenous glycoside hydrolase mediating quercetin uptake in Bombyx mori
Source: PLoS Genet. 2024 Jan 17;20(1):e1011118. doi: 10.1371/journal.pgen.1011118 (PMC10824415; doi:10.1371/journal.pgen.1011118)
Supplement: S1 Table — (XLSX) [file pgen.1011118.s011.xlsx]

## Sheet: Sheet1
S1 Table. Information of the F2 individuals, parents and phenotypic score used for the QTL analysis.
BioProject	BioSample	Experiment	Run	Sample_id	Sex	absorbance at 365 nm
PRJDB13956	SAMD00515069	DRX381749	DRR395970	001_p50_parent	female	-
PRJDB13956	SAMD00515070	DRX381750	DRR395971	002_p50_Nichi01_F1_female	female	-
PRJDB13956	SAMD00515071	DRX381751	DRR395972	003_Nichi01_parent	male	-
PRJDB13956	SAMD00515072	DRX381752	DRR395973	004_p50_Nichi01_F1_male	male	-
PRJDB13956	SAMD00515073	DRX381753	DRR395974	005_p50_Nichi01_F2_progeny	female	1.102
PRJDB13956	SAMD00515074	DRX381754	DRR395975	006_p50_Nichi01_F2_progeny	female	1.078
PRJDB13956	SAMD00515075	DRX381755	DRR395976	007_p50_Nichi01_F2_progeny	female	0.973
PRJDB13956	SAMD00515076	DRX381756	DRR395977	008_p50_Nichi01_F2_progeny	female	1.127
PRJDB13956	SAMD00515077	DRX381757	DRR395978	009_p50_Nichi01_F2_progeny	female	1.342
PRJDB13956	SAMD00515078	DRX381758	DRR395979	010_p50_Nichi01_F2_progeny	female	1.182
PRJDB13956	SAMD00515079	DRX381759	DRR395980	011_p50_Nichi01_F2_progeny	female	1.637
PRJDB13956	SAMD00515080	DRX381760	DRR395981	012_p50_Nichi01_F2_progeny	female	1.232
PRJDB13956	SAMD00515081	DRX381761	DRR395982	013_p50_Nichi01_F2_progeny	female	1.102
PRJDB13956	SAMD00515082	DRX381762	DRR395983	014_p50_Nichi01_F2_progeny	female	0.965
PRJDB13956	SAMD00515083	DRX381763	DRR395984	015_p50_Nichi01_F2_progeny	female	1.138
PRJDB13956	SAMD00515084	DRX381764	DRR395985	016_p50_Nichi01_F2_progeny	female	1.016
PRJDB13956	SAMD00515085	DRX381765	DRR395986	017_p50_Nichi01_F2_progeny	female	1.034
PRJDB13956	SAMD00515086	DRX381766	DRR395987	018_p50_Nichi01_F2_progeny	female	1.283
PRJDB13956	SAMD00515087	DRX381767	DRR395988	019_p50_Nichi01_F2_progeny	female	0.868
PRJDB13956	SAMD00515088	DRX381768	DRR395989	020_p50_Nichi01_F2_progeny	female	1.032
PRJDB13956	SAMD00515089	DRX381769	DRR395990	021_p50_Nichi01_F2_progeny	female	1.18
PRJDB13956	SAMD00515090	DRX381770	DRR395991	022_p50_Nichi01_F2_progeny	female	0.782
PRJDB13956	SAMD00515091	DRX381771	DRR395992	023_p50_Nichi01_F2_progeny	female	0.742
PRJDB13956	SAMD00515092	DRX381772	DRR395993	024_p50_Nichi01_F2_progeny	female	0.872
PRJDB13956	SAMD00515093	DRX381773	DRR395994	025_p50_Nichi01_F2_progeny	female	0.703
PRJDB13956	SAMD00515094	DRX381774	DRR395995	026_p50_Nichi01_F2_progeny	female	0.604
PRJDB13956	SAMD00515095	DRX381775	DRR395996	027_p50_Nichi01_F2_progeny	female	0.83
PRJDB13956	SAMD00515096	DRX381776	DRR395997	028_p50_Nichi01_F2_progeny	female	0.915
PRJDB13956	SAMD00515097	DRX381777	DRR395998	029_p50_Nichi01_F2_progeny	female	1.085
PRJDB13956	SAMD00515098	DRX381778	DRR395999	030_p50_Nichi01_F2_progeny	female	0.982
PRJDB13956	SAMD00515099	DRX381779	DRR396000	031_p50_Nichi01_F2_progeny	female	0.737
PRJDB13956	SAMD00515100	DRX381780	DRR396001	032_p50_Nichi01_F2_progeny	female	1.047
PRJDB13956	SAMD00515101	DRX381781	DRR396002	033_p50_Nichi01_F2_progeny	female	0.806
PRJDB13956	SAMD00515102	DRX381782	DRR396003	034_p50_Nichi01_F2_progeny	female	0.555
PRJDB13956	SAMD00515103	DRX381783	DRR396004	035_p50_Nichi01_F2_progeny	female	0.794
PRJDB13956	SAMD00515104	DRX381784	DRR396005	036_p50_Nichi01_F2_progeny	female	1.007
PRJDB13956	SAMD00515105	DRX381785	DRR396006	037_p50_Nichi01_F2_progeny	female	0.896
PRJDB13956	SAMD00515106	DRX381786	DRR396007	038_p50_Nichi01_F2_progeny	female	0.787
PRJDB13956	SAMD00515107	DRX381787	DRR396008	039_p50_Nichi01_F2_progeny	female	0.697
PRJDB13956	SAMD00515108	DRX381788	DRR396009	040_p50_Nichi01_F2_progeny	female	1.293
PRJDB13956	SAMD00515109	DRX381789	DRR396010	041_p50_Nichi01_F2_progeny	female	0.649
PRJDB13956	SAMD00515110	DRX381790	DRR396011	042_p50_Nichi01_F2_progeny	female	0.778
PRJDB13956	SAMD00515111	DRX381791	DRR396012	043_p50_Nichi01_F2_progeny	female	1.262
PRJDB13956	SAMD00515112	DRX381792	DRR396013	044_p50_Nichi01_F2_progeny	female	1.454
PRJDB13956	SAMD00515113	DRX381793	DRR396014	045_p50_Nichi01_F2_progeny	female	0.793
PRJDB13956	SAMD00515114	DRX381794	DRR396015	046_p50_Nichi01_F2_progeny	female	0.581
PRJDB13956	SAMD00515115	DRX381795	DRR396016	047_p50_Nichi01_F2_progeny	female	0.634
PRJDB13956	SAMD00515116	DRX381796	DRR396017	048_p50_Nichi01_F2_progeny	female	1.203
PRJDB13956	SAMD00515117	DRX381797	DRR396018	049_p50_Nichi01_F2_progeny	female	0.231
PRJDB13956	SAMD00515118	DRX381798	DRR396019	050_p50_Nichi01_F2_progeny	female	1.171
PRJDB13956	SAMD00515119	DRX381799	DRR396020	051_p50_Nichi01_F2_progeny	female	1.278
PRJDB13956	SAMD00515120	DRX381800	DRR396021	052_p50_Nichi01_F2_progeny	female	1.212
PRJDB13956	SAMD00515121	DRX381801	DRR396022	053_p50_Nichi01_F2_progeny	female	0.776
PRJDB13956	SAMD00515122	DRX381802	DRR396023	054_p50_Nichi01_F2_progeny	female	0.727
PRJDB13956	SAMD00515123	DRX381803	DRR396024	055_p50_Nichi01_F2_progeny	female	0.228
PRJDB13956	SAMD00515124	DRX381804	DRR396025	056_p50_Nichi01_F2_progeny	female	0.333
PRJDB13956	SAMD00515125	DRX381805	DRR396026	057_p50_Nichi01_F2_progeny	female	0.212
PRJDB13956	SAMD00515126	DRX381806	DRR396027	058_p50_Nichi01_F2_progeny	female	0.672
PRJDB13956	SAMD00515127	DRX381807	DRR396028	059_p50_Nichi01_F2_progeny	female	0.659
PRJDB13956	SAMD00515128	DRX381808	DRR396029	060_p50_Nichi01_F2_progeny	female	0.693
PRJDB13956	SAMD00515129	DRX381809	DRR396030	061_p50_Nichi01_F2_progeny	female	0.868
PRJDB13956	SAMD00515130	DRX381810	DRR396031	062_p50_Nichi01_F2_progeny	female	0.598
PRJDB13956	SAMD00515131	DRX381811	DRR396032	063_p50_Nichi01_F2_progeny	female	0.289
PRJDB13956	SAMD00515132	DRX381812	DRR396033	064_p50_Nichi01_F2_progeny	female	0.975
PRJDB13956	SAMD00515133	DRX381813	DRR396034	065_p50_Nichi01_F2_progeny	female	0.229
PRJDB13956	SAMD00515134	DRX381814	DRR396035	066_p50_Nichi01_F2_progeny	female	0.213
PRJDB13956	SAMD00515135	DRX381815	DRR396036	067_p50_Nichi01_F2_progeny	female	0.139
PRJDB13956	SAMD00515136	DRX381816	DRR396037	068_p50_Nichi01_F2_progeny	female	0.476
PRJDB13956	SAMD00515137	DRX381817	DRR396038	069_p50_Nichi01_F2_progeny	female	0.934
PRJDB13956	SAMD00515138	DRX381818	DRR396039	070_p50_Nichi01_F2_progeny	female	0.661
PRJDB13956	SAMD00515139	DRX381819	DRR396040	071_p50_Nichi01_F2_progeny	female	0.753
PRJDB13956	SAMD00515140	DRX381820	DRR396041	072_p50_Nichi01_F2_progeny	female	0.514
PRJDB13956	SAMD00515141	DRX381821	DRR396042	073_p50_Nichi01_F2_progeny	female	0.184
PRJDB13956	SAMD00515142	DRX381822	DRR396043	074_p50_Nichi01_F2_progeny	female	0.162
PRJDB13956	SAMD00515143	DRX381823	DRR396044	075_p50_Nichi01_F2_progeny	female	0.17
PRJDB13956	SAMD00515144	DRX381824	DRR396045	076_p50_Nichi01_F2_progeny	female	0.068
PRJDB13956	SAMD00515145	DRX381825	DRR396046	077_p50_Nichi01_F2_progeny	female	0.123
PRJDB13956	SAMD00515146	DRX381826	DRR396047	078_p50_Nichi01_F2_progeny	female	0.131
PRJDB13956	SAMD00515147	DRX381827	DRR396048	079_p50_Nichi01_F2_progeny	female	0.126
PRJDB13956	SAMD00515148	DRX381828	DRR396049	080_p50_Nichi01_F2_progeny	female	0.166
PRJDB13956	SAMD00515149	DRX381829	DRR396050	081_p50_Nichi01_F2_progeny	female	0.063
PRJDB13956	SAMD00515150	DRX381830	DRR396051	082_p50_Nichi01_F2_progeny	female	0.018
PRJDB13956	SAMD00515151	DRX381831	DRR396052	083_p50_Nichi01_F2_progeny	female	0.189
PRJDB13956	SAMD00515152	DRX381832	DRR396053	084_p50_Nichi01_F2_progeny	female	0.051
PRJDB13956	SAMD00515153	DRX381833	DRR396054	085_p50_Nichi01_F2_progeny	female	0.046
PRJDB13956	SAMD00515154	DRX381834	DRR396055	086_p50_Nichi01_F2_progeny	female	0.031
PRJDB13956	SAMD00515155	DRX381835	DRR396056	087_p50_Nichi01_F2_progeny	female	0.036
PRJDB13956	SAMD00515156	DRX381836	DRR396057	088_p50_Nichi01_F2_progeny	female	0.042
PRJDB13956	SAMD00515157	DRX381837	DRR396058	089_p50_Nichi01_F2_progeny	female	0.04
PRJDB13956	SAMD00515158	DRX381838	DRR396059	090_p50_Nichi01_F2_progeny	female	0.038
PRJDB13956	SAMD00515159	DRX381839	DRR396060	091_p50_Nichi01_F2_progeny	female	0.029
PRJDB13956	SAMD00515160	DRX381840	DRR396061	092_p50_Nichi01_F2_progeny	female	0.021
PRJDB13956	SAMD00515161	DRX381841	DRR396062	093_p50_Nichi01_F2_progeny	female	0.02
PRJDB13956	SAMD00515162	DRX381842	DRR396063	094_p50_Nichi01_F2_progeny	female	0.013
PRJDB13956	SAMD00515163	DRX381843	DRR396064	095_p50_Nichi01_F2_progeny	female	0.037
PRJDB13956	SAMD00515164	DRX381844	DRR396065	096_p50_Nichi01_F2_progeny	female	0.034
PRJDB13956	SAMD00515165	DRX381845	DRR396066	097_p50_Nichi01_F2_progeny	female	0.014
PRJDB13956	SAMD00515166	DRX381846	DRR396067	098_p50_Nichi01_F2_progeny	female	0.024
PRJDB13956	SAMD00515167	DRX381847	DRR396068	099_p50_Nichi01_F2_progeny	female	0.019
PRJDB13956	SAMD00515168	DRX381848	DRR396069	100_p50_Nichi01_F2_progeny	female	0.018
PRJDB13956	SAMD00515169	DRX381849	DRR396070	101_p50_Nichi01_F2_progeny	female	0.013
PRJDB13956	SAMD00515170	DRX381850	DRR396071	102_p50_Nichi01_F2_progeny	female	0.011
PRJDB13956	SAMD00515171	DRX381851	DRR396072	103_p50_Nichi01_F2_progeny	female	1.061
PRJDB13956	SAMD00515172	DRX381852	DRR396073	104_p50_Nichi01_F2_progeny	female	0.215
PRJDB13956	SAMD00515173	DRX381853	DRR396074	105_p50_Nichi01_F2_progeny	female	0.023
PRJDB13956	SAMD00515174	DRX381854	DRR396075	106_p50_Nichi01_F2_progeny	female	0.04
