# Supplementary material for: A major endogenous glycoside hydrolase mediating quercetin uptake in Bombyx mori
Source: PLoS Genet. 2024 Jan 17;20(1):e1011118. doi: 10.1371/journal.pgen.1011118 (PMC10824415; doi:10.1371/journal.pgen.1011118)
Supplement: S2 Table — (XLSX) [file pgen.1011118.s012.xlsx]

## Sheet: Sheet1
S2 Table. QTLs associated with flavonoid content in cocoons.
Name	Chromosome	Position (cM)	Nearest marker (bp)	Marker interval (bp)	LOD	PVE (%)	Significant additive effect (p < 0.05, chi2-test)
Green c (Gc)	15	29.6	9446209	7,429,589-11,403,407	9.05	7.0356	between the QTL on chr27, PVE = 1.9276
Green d (Gd)	20	18.5	10265033	7,980,189-10,504,065	19.99	24.5712	between the QTL on chr27, PVE = 5.4685
New Green cocoon (Gn)	27	25.8	9023648	9,023,648-9,777,912	34.32	56.0496
