# Supplementary material for: A major endogenous glycoside hydrolase mediating quercetin uptake in Bombyx mori
Source: PLoS Genet. 2024 Jan 17;20(1):e1011118. doi: 10.1371/journal.pgen.1011118 (PMC10824415; doi:10.1371/journal.pgen.1011118)
Supplement: S3 Table — (XLSX) [file pgen.1011118.s013.xlsx]

## Sheet: Sheet1
S3 Table. Composition of the semi-synthetic diets supplemented with quercetin or rutin.
Ingradients	% of dry diet
	Quercetin supplemented diet	Rutin supplemented diet
Soybean meal, defatted	40	40
Potato starch	10	10
Sucrose	10	10
Soybean oil	3	3
Salt mixture*	4.16	4.16
Vitamin B mixture**	1	1
Phytosterol	0.3	0.3
Ascorbic acid	2	2
Citric acid	4	4
Cellulose powder	14.54	14.23
Agar	10	10
Sorbic acid	0.2	0.2
Chlorogenic acid	0.5	0.5
Quercetin	0.3	0
Rutin	0	0.61
(Total)	100	100
Antiseptic***	added	added
Distilled water	2.5 ml/g dry diet	2.5 ml/g dry diet
*Amount added per 100 g dry diet: K2HPO4, 2.25 g; CaCO3, 1.0g; KCl, 0.50 g; MgSO4, 0.3 g; FePO4・4H2O, 0.10g; ZnCl2, 0.01 g.
** This mixture includes cellulose powder (61.76g/100g). A mount added per 100 g dry diet: biotin, 0.2 mg; choline-HCl, 150 mg; folic acid, 0.2 mg; inositol, 200 mg; nicotinic acid, 10 mg, Ca-pantothenate, 15 mg; pyridoxine-HCl, 3 mg; riboflavin, 2 mg; thiamine-HCl, 2 mg;
*** Amount added per 100 g dry diet: propionic acid, 0.75 ml; chloramphenicol, 15 mg
