# Supplementary material for: A major endogenous glycoside hydrolase mediating quercetin uptake in Bombyx mori
Source: PLoS Genet. 2024 Jan 17;20(1):e1011118. doi: 10.1371/journal.pgen.1011118 (PMC10824415; doi:10.1371/journal.pgen.1011118)
Supplement: S4 Table — (XLSX) [file pgen.1011118.s014.xlsx]

## Sheet: Sheet1
S4 Table. Orthogroups of glycoside hydrolases in the 12 species of Lepidoptera and numbers of detected gene duplication events.
Orthogroup_id	Duplications (all)	Duplications (50% support)	Bombyx mori	Cydia pomonella	Papilio xuthus	Limenitis camilla	Lycaena phlaeas	Megathymus ursus	Chilo suppressalis	Pheosia gnoma	Dendrolimus punctatus	Bombyx mandarina	Antheraea yamamai	Deilephila porcellus
OG0000136	46	44	KWMTBOMO12223, KWMTBOMO12225, KWMTBOMO12227, KWMTBOMO12229, KWMTBOMO12230, KWMTBOMO12233, KWMTBOMO12236	cpo068770, cpo068930, cpo069190, cpo134610	Pxut008355, Pxut008480, Pxut008605, Pxut008606	Lcam019468, Lcam019469, Lcam019475, Lcam019476, Lcam019478	Lphl009957, Lphl010211, Lphl010534, Lphl011096, Lphl011373	Murs015647, Murs015649, Murs015668, Murs015669, Murs015670, Murs015671, Murs015672, Murs015673, Murs020627	Csup014506	Pgno006940, Pgno011903, Pgno011904, Pgno011905, Pgno011906, Pgno011908, Pgno011909, Pgno011915, Pgno011916, Pgno011944	Dpun010980, Dpun010992, Dpun011022, Dpun011238, Dpun011259, Dpun011299, Dpun011329, Dpun011353, Dpun011375, Dpun011401	Bman003937, Bman003970, Bman004561, Bman004565, Bman004581, Bman004591, Bman010563, Bman010567, Bman010610	Ayam003488, Ayam004286, Ayam004292, Ayam004294, Ayam004295, Ayam010425, Ayam010433, Ayam010440	Dpor000125, Dpor000127, Dpor000132, Dpor000133
OG0000162	28	21	KWMTBOMO07101, KWMTBOMO07102, KWMTBOMO15557, KWMTBOMO15791	cpo062820, cpo064620, cpo064630, cpo064640, cpo066840, cpo066850, cpo166010		Lcam007885, Lcam008162, Lcam008638, Lcam008639, Lcam008640, Lcam008641, Lcam013318, Lcam013319	Lphl001652, Lphl001714, Lphl009990, Lphl010069, Lphl010399, Lphl010698, Lphl010905	Murs000420, Murs008237, Murs008382, Murs009623, Murs009639, Murs009641, Murs015558	Csup001598, Csup004320, Csup004388, Csup007150, Csup010997, Csup011234, Csup011262, Csup013649	Pgno007484, Pgno007485, Pgno007486, Pgno010652, Pgno015325, Pgno015567	Dpun009294, Dpun009488, Dpun009513	Bman002450, Bman003345	Ayam001651, Ayam003668, Ayam010356, Ayam012324, Ayam013078	Dpor004336, Dpor011397, Dpor011398, Dpor011401, Dpor011403, Dpor011501, Dpor013612, Dpor013892
OG0000389	20	19	KWMTBOMO10213, KWMTBOMO15558, KWMTBOMO15559, KWMTBOMO15560	cpo064600, cpo064610	Pxut008341, Pxut008384	Lcam008148, Lcam008149, Lcam008150, Lcam008152, Lcam008153, Lcam008154, Lcam008155, Lcam008156, Lcam008157, Lcam008158	Lphl001217, Lphl001227, Lphl001630, Lphl001742, Lphl001783	Murs008381		Pgno015566	Dpun009268, Dpun009566	Bman003360, Bman003372, Bman003387, Bman011144	Ayam000823, Ayam001657, Ayam001658	Dpor013613, Dpor013614, Dpor017500
OG0000321	13	10	KWMTBOMO08029, KWMTBOMO09832, KWMTBOMO09833	cpo040740	Pxut003000, Pxut003034, Pxut003105, Pxut010189	Lcam006711, Lcam006712, Lcam006805, Lcam006886, Lcam022495	Lphl018264, Lphl020671	Murs004169, Murs017395, Murs017433	Csup006371, Csup009212	Pgno002575, Pgno013667, Pgno013674	Dpun015081, Dpun019625, Dpun020292, Dpun020308	Bman001908, Bman001914, Bman001948, Bman004981	Ayam001365, Ayam006471, Ayam010330	Dpor018804, Dpor019616, Dpor019617, Dpor019619, Dpor019620, Dpor019621, Dpor019623, Dpor019624
OG0000322	7	6	KWMTBOMO02256, KWMTBOMO02257	cpo154850, cpo154860	Pxut005718, Pxut011497, Pxut011608, Pxut011672, Pxut011687	Lcam008503, Lcam008504, Lcam008505, Lcam010558	Lphl000947, Lphl010022, Lphl010867, Lphl011490	Murs006971, Murs009578, Murs009579, Murs009580, Murs009581, Murs009582	Csup011051, Csup011177, Csup011322, Csup011365	Pgno007540, Pgno007541, Pgno007542	Dpun000014, Dpun000016, Dpun000020	Bman010735, Bman010783	Ayam004568, Ayam004571, Ayam004578	Dpor000908, Dpor011338, Dpor011339, Dpor011340
OG0001449	6	4	KWMTBOMO00803	cpo097450	Pxut008982, Pxut009324, Pxut009736	Lcam023807, Lcam023810, Lcam023811, Lcam023813, Lcam023814	Lphl003100	Murs020510	Csup007232	Pgno017694	Dpun016531	Bman008371	Ayam010882	Dpor014225
OG0000935	4	4	KWMTBOMO04396, KWMTBOMO11412	cpo147430, cpo149730, cpo162210	Pxut008048, Pxut009994, Pxut010017	Lcam017624, Lcam026215	Lphl012020, Lphl023992	Murs011891	Csup010292	Pgno011382, Pgno011383	Dpun007565	Bman005219	Ayam002958, Ayam006810	Dpor002423, Dpor002424
OG0000962	4	0	KWMTBOMO01629, KWMTBOMO01630	cpo086610	Pxut003404, Pxut003414	Lcam009360	Lphl010371, Lphl011320	Murs001073	Csup005702, Csup008996, Csup011202	Pgno006814, Pgno006815	Dpun003663, Dpun004278	Bman004728, Bman004731	Ayam008593, Ayam008598	Dpor012239, Dpor012242
OG0001324	4	0	KWMTBOMO13452	cpo132630, cpo132650, cpo132660	Pxut005828	Lcam011391, Lcam011393	Lphl000497	Murs010730, Murs018069, Murs018070	Csup007078, Csup007079, Csup008451	Pgno013831	Dpun012700, Dpun012910	Bman000529		Dpor001617
OG0003133	4	4	KWMTBOMO16259		Pxut001161	Lcam003768	Lphl020615	Murs001770		Pgno013253	Dpun018825, Dpun018853, Dpun019220, Dpun019239, Dpun019268	Bman007321	Ayam013976	Dpor021769
OG0000505	3	2	KWMTBOMO12754, KWMTBOMO12758, KWMTBOMO12774	cpo030120, cpo030130, cpo030140	Pxut012872	Lcam026904, Lcam026905, Lcam026906	Lphl024976, Lphl025140, Lphl025292	Murs002755, Murs002756, Murs002757	Csup004567, Csup004609, Csup004616, Csup004758	Pgno012081, Pgno012082	Dpun022651, Dpun022801, Dpun023083	Bman008816	Ayam003367, Ayam003372	Dpor023116, Dpor023117, Dpor023118
OG0002240	3	2	KWMTBOMO11646	cpo161160	Pxut008087	Lcam017303	Lphl024614	Murs002224	Csup009909, Csup010088	Pgno004888, Pgno004889	Dpun007018, Dpun007195	Bman002210	Ayam007608	Dpor012503
OG0012442	3	3	KWMTBOMO08028, KWMTBOMO08030, KWMTBOMO09836			Lcam006761	Lphl017808		Csup006131, Csup006268
OG0001051	2	1	KWMTBOMO11651, KWMTBOMO11657	cpo025350	Pxut007798, Pxut007861	Lcam017261, Lcam017295	Lphl024556	Murs002240, Murs002245	Csup009935	Pgno004873, Pgno004880	Dpun006523, Dpun007159	Bman002109, Bman002136	Ayam006246, Ayam006249	Dpor012479, Dpor012487
OG0001286	2	2	KWMTBOMO04299, KWMTBOMO04300, KWMTBOMO11738	cpo053450	Pxut007872	Lcam017169	Lphl024112	Murs002257	Csup012007	Pgno011476	Dpun007114, Dpun007762	Bman006708, Bman006729, Bman010713	Ayam008491, Ayam014081	Dpor002294, Dpor012379
OG0001290	2	1	KWMTBOMO10066	cpo132840	Pxut003578	Lcam004354, Lcam004355	Lphl015463, Lphl016147	Murs009837, Murs018947	Csup000524, Csup000717	Pgno010822, Pgno010823	Dpun014215	Bman001274	Ayam009360, Ayam012257	Dpor017335, Dpor017336
OG0001781	2	0	KWMTBOMO06880	cpo116950	Pxut013770	Lcam010240	Lphl016615	Murs016257, Murs016258	Csup001773	Pgno015154	Dpun010080, Dpun010223	Bman003280, Bman003300	Ayam002779, Ayam012274	Dpor009342
OG0002513	2	1	KWMTBOMO14447	cpo107520, cpo163980	Pxut014104	Lcam022897, Lcam022899	Lphl026138	Murs011305	Csup012561	Pgno015900	Dpun020404	Bman008627	Ayam000513	Dpor005193
OG0002535	2	2	KWMTBOMO16442	cpo154070	Pxut001131	Lcam004169	Lphl020244	Murs000353	Csup005796	Pgno001267, Pgno001268	Dpun019508	Bman004847	Ayam000921	Dpor021579, Dpor021580
OG0002555	2	2	KWMTBOMO05834	cpo112810	Pxut011095, Pxut011113	Lcam012070	Lphl004532	Murs021410, Murs021411	Csup002915	Pgno009648	Dpun001314	Bman000935	Ayam001393	Dpor022752
OG0002707	2	1	KWMTBOMO03966	cpo145310	Pxut001470	Lcam024615	Lphl021708	Murs014316, Murs014317	Csup007125, Csup007126	Pgno007936	Dpun013437	Bman001434	Ayam004268	Dpor014813
OG0003607	1	1	KWMTBOMO16241	cpo001460	Pxut014219	Lcam003624	Lphl020269	Murs003263	Csup005734, Csup005986	Pgno001054	Dpun019367	Bman007306	Ayam003672	Dpor021888
OG0004014	1	0	KWMTBOMO12222	cpo068780	Pxut008590	Lcam019462	Lphl010123	Murs020660	Csup014541	Pgno011897	Dpun011073	Bman003961	Ayam007338, Ayam009535	Dpor000139
OG0004063	1	0	KWMTBOMO04771	cpo117660	Pxut003492	Lcam026725	Lphl011976	Murs013097	Csup012220	Pgno010986	Dpun007540, Dpun008093	Bman006192	Ayam007995	Dpor002893
OG0004535	1	1	KWMTBOMO15774	cpo063000	Pxut008579	Lcam007761	Lphl001284	Murs022172	Csup004081	Pgno015343	Dpun009104, Dpun009195	Bman002423	Ayam013074	Dpor013918
OG0004579	1	1	KWMTBOMO08998	cpo015690	Pxut004784	Lcam002861	Lphl007571	Murs012971	Csup007535, Csup013868	Pgno000487	Dpun005665	Bman003762	Ayam013530	Dpor010646
OG0004844	1	1	KWMTBOMO01370		Pxut006162	Lcam001982, Lcam001984	Lphl023000	Murs007552	Csup001105	Pgno005783	Dpun019025	Bman011504	Ayam000163	Dpor008179
OG0006007	1	1	KWMTBOMO10588	cpo086090		Lcam005077	Lphl016374	Murs011411, Murs011412	Csup000850	Pgno010309	Dpun014116	Bman005891	Ayam005719	Dpor016995
OG0007812	1	1	KWMTBOMO04135	cpo052810	Pxut006587	Lcam024337	Lphl021360	Murs018174	Csup007791	Pgno007749	Dpun013444, Dpun013464		Ayam014264	Dpor015018
OG0008181	1	0	KWMTBOMO02623	cpo011600	Pxut008796		Lphl018516	Murs017117		Pgno003384	Dpun002954, Dpun003089	Bman007214	Ayam000860	Dpor003394
OG0005240	0	0	KWMTBOMO04625	cpo049140	Pxut007618	Lcam026494	Lphl011808	Murs008117	Csup011887	Pgno011140	Dpun008133	Bman001622	Ayam001953	Dpor002708
OG0005258	0	0	KWMTBOMO06535	cpo083140	Pxut013919	Lcam009709	Lphl016915	Murs001472	Csup002050	Pgno014743	Dpun010282	Bman004009	Ayam002058	Dpor009815
OG0005361	0	0	KWMTBOMO02819	cpo009760	Pxut008920	Lcam016390	Lphl019160	Murs009475	Csup002386	Pgno003604	Dpun002926	Bman008514	Ayam002527	Dpor003651
OG0005838	0	0	KWMTBOMO10033	cpo125910	Pxut003839	Lcam004261	Lphl015926	Murs020975	Csup000546	Pgno010875	Dpun014449	Bman001682	Ayam004985	Dpor017673
OG0005941	0	0	KWMTBOMO15108	cpo033430	Pxut013253	Lcam018385	Lphl006360	Murs007944	Csup001639	Pgno016495	Dpun021227	Bman005927	Ayam005422	Dpor018067
OG0006250	0	0	KWMTBOMO07501	cpo046850	Pxut000605	Lcam028708	Lphl003547	Murs004584	Csup012930	Pgno006143	Dpun021802	Bman002909	Ayam006852	Dpor004686
OG0006464	0	0	KWMTBOMO12783	cpo030210	Pxut012892	Lcam026891	Lphl024878	Murs002747	Csup004595	Pgno012068	Dpun022781	Bman012530	Ayam007802	Dpor023106
OG0007505	0	0	KWMTBOMO05735	cpo059250	Pxut011229	Lcam011944	Lphl005111	Murs021538	Csup003294	Pgno009774	Dpun001132	Bman002754	Ayam012801	Dpor022624
OG0007550	0	0	KWMTBOMO01174	cpo146420	Pxut006025	Lcam001697	Lphl022974	Murs014388	Csup001407	Pgno005590	Dpun018855	Bman010111	Ayam012991	Dpor007934
OG0008106	0	0	KWMTBOMO07170		Pxut000517	Lcam029189	Lphl003229	Murs003027	Csup013061	Pgno006487	Dpun021973	Bman005724	Ayam000152	Dpor004431
OG0008265	0	0	KWMTBOMO07559	cpo113650	Pxut000558	Lcam028581	Lphl003856	Murs004488		Pgno006073	Dpun022328	Bman003109	Ayam001723	Dpor004847
OG0008317	0	0	KWMTBOMO00238	cpo149410	Pxut004238	Lcam006169	Lphl014725	Murs010696		Pgno008700	Dpun001717	Bman002596	Ayam002176	Dpor015749
OG0008380	0	0	KWMTBOMO05183	cpo155440		Lcam013833	Lphl009755	Murs018896	Csup012666	Pgno018129	Dpun008315	Bman005597	Ayam002714	Dpor007348
OG0008590	0	0	KWMTBOMO03129	cpo008540	Pxut009545	Lcam016083	Lphl018826	Murs000008		Pgno003884	Dpun002927	Bman005815	Ayam004673	Dpor003978
OG0009864	0	0	KWMTBOMO12649	cpo028830	Pxut006938	Lcam027118	Lphl025363	Murs019558	Csup004771	Pgno012217	Dpun022446	Bman007497		Dpor023259
OG0010109	0	0	KWMTBOMO15328		Pxut013180	Lcam018837	Lphl006985	Murs007892	Csup006630	Pgno016806	Dpun021076	Bman009331	Ayam001542
OG0010157	0	0	KWMTBOMO14319		Pxut014107	Lcam023327		Murs011137	Csup012640	Pgno015726	Dpun020666	Bman010603	Ayam002773	Dpor005020
OG0010164	0	0	KWMTBOMO05729	cpo059340		Lcam011933	Lphl004815	Murs021544		Pgno009784	Dpun001041	Bman003715	Ayam002868	Dpor022615
OG0010395	0	0	KWMTBOMO08248		Pxut006838	Lcam021445	Lphl006200	Murs011737	Csup009396	Pgno004482	Dpun017964		Ayam009186	Dpor005788
OG0010442	0	0	KWMTBOMO00186		Pxut004011	Lcam006497	Lphl014615	Murs010607		Pgno008776	Dpun002471	Bman011968	Ayam010233	Dpor015642
OG0013090	0	0	KWMTBOMO04397		Pxut010006	Lcam026216	Lphl012094	Murs011892						Dpor002425
OG0043272	-	-	KWMTBOMO05148
OG0043418	-	-	KWMTBOMO09834
OG0043482	-	-	KWMTBOMO12224
