# Supplementary material for: A major endogenous glycoside hydrolase mediating quercetin uptake in Bombyx mori
Source: PLoS Genet. 2024 Jan 17;20(1):e1011118. doi: 10.1371/journal.pgen.1011118 (PMC10824415; doi:10.1371/journal.pgen.1011118)
Supplement: S5 Table — (XLSX) [file pgen.1011118.s015.xlsx]

## Sheet: Sheet1
S5 Table. Domestic silkworm glycoside hydrolases.
#gene_id	chr	start	end	strand	nr(id|desc|evalue|score)	interproscan(db|id|desc|start|end|evalue|interproID)	interproID(id|desc)	GO(id|desc|category)
KWMTBOMO00186	Chr1	5963213	5965045	+	NP_001108471.1|heparanase-like protein|0.0|1074	PANTHER|PTHR46145|-|33|514|4.3e-116|-;PANTHER|PTHR46145:SF4|-|33|514|4.3e-116|-;Gene3D|G3DSA:3.20.20.80|-|50|387|6.8e-61|-;SUPERFAMILY|SSF51445|-|66|388|1.6e-42|IPR017853;Pfam|PF03662|Glycosyl hydrolase family 79, N-terminal domain|69|346|5.7e-21|IPR005199	IPR005199|Glycoside hydrolase, family 79;IPR017853|Glycoside hydrolase superfamily	GO:0016020|membrane|cellular component;GO:0016798|hydrolase activity, acting on glycosyl bonds|molecular function
KWMTBOMO00238	Chr1	8035471	8055380	+	XP_028032162.1|chitinase-like protein EN03 isoform X2|0.0|895	PANTHER|PTHR11177|-|12|434|5.0e-120|-;PANTHER|PTHR11177:SF235|-|12|434|5.0e-120|IPR015520;SMART|SM00636|-|23|413|2.0e-101|IPR011583;CDD|cd02873|GH18_IDGF|24|434|0.0|IPR015520;SUPERFAMILY|SSF51445|-|24|432|1.4e-72|IPR017853;Pfam|PF00704|Glycosyl hydrolases family 18|25|413|6.9e-64|IPR001223;Gene3D|G3DSA:3.20.20.80|-|26|428|0.0|-;Gene3D|G3DSA:3.10.50.10|-|295|385|0.0|IPR029070;SUPERFAMILY|SSF54556|…	IPR001223|Glycoside hydrolase family 18, catalytic domain;IPR011583|Chitinase II;IPR015520|Imaginal disc growth factor;IPR017853|Glycoside hydrolase superfamily;IPR029070|Chitinase insertion domain superfamily	GO:0005975|carbohydrate metabolic process|biological process;GO:0008061|chitin binding|molecular function
KWMTBOMO00803	Chr2	3209072	3228484	-	XP_004933352.2|probable chitinase 2|0.0|660	PANTHER|PTHR11177|-|30|592|2.4e-131|-;SMART|SM00636|-|30|571|1.0e-131|IPR011583;SUPERFAMILY|SSF51445|-|31|579|2.0e-99|IPR017853;Gene3D|G3DSA:3.20.20.80|-|32|271|2.6e-102|-;Pfam|PF00704|Glycosyl hydrolases family 18|32|325|1.1e-72|IPR001223;ProSitePatterns|PS01095|Chitinases family 18 active site.|149|157|-|IPR001579;Gene3D|G3DSA:3.10.50.10|-|272|325|2.6e-102|IPR029070;SUPERFAMILY|SSF54556|-|273|3…	IPR001223|Glycoside hydrolase family 18, catalytic domain;IPR001579|Glycoside hydrolase, chitinase active site;IPR011583|Chitinase II;IPR017853|Glycoside hydrolase superfamily;IPR029070|Chitinase insertion domain superfamily	GO:0004553|hydrolase activity, hydrolyzing O-glycosyl compounds|molecular function;GO:0005975|carbohydrate metabolic process|biological process;GO:0008061|chitin binding|molecular function
KWMTBOMO01174	Chr3	3860752	3873755	-	XP_012545915.1|1,4-alpha-glucan-branching enzyme|0.0|1419	PIRSF|PIRSF000463|-|7|701|0.0|IPR037439;PANTHER|PTHR43651|-|22|699|0.0|IPR037439;PANTHER|PTHR43651:SF3|-|22|699|0.0|-;Gene3D|G3DSA:3.20.20.80|-|42|594|0.0|-;SUPERFAMILY|SSF81296|-|76|173|1.8e-13|IPR014756;Gene3D|G3DSA:2.60.40.10|-|78|185|0.0|IPR013783;Pfam|PF02922|Carbohydrate-binding module 48 (Isoamylase N-terminal domain)|83|164|6.1e-11|IPR004193;CDD|cd02854|E_set_GBE_euk_N|90|169|1.7e-31|-;CD…	IPR004193|Glycoside hydrolase, family 13, N-terminal;IPR006047|Glycosyl hydrolase, family 13, catalytic domain;IPR006048|Alpha-amylase/branching enzyme, C-terminal all beta;IPR013780|Glycosyl hydrolase, all-beta;IPR013783|Immunoglobulin-like fold;IPR014756|Immunoglobulin E-set;IPR017853|Glycoside hydrolase superfamily;IPR037439|1,4-alpha-glucan-branching enzyme	GO:0003824|catalytic activity|molecular function;GO:0003844|1,4-alpha-glucan branching enzyme activity|molecular function;GO:0004553|hydrolase activity, hydrolyzing O-glycosyl compounds|molecular function;GO:0005975|carbohydrate metabolic process|biological process;GO:0005978|glycogen biosynthetic process|biological process;GO:0043169|cation binding|molecular function
KWMTBOMO01370	Chr3	9207221	9211767	+	XP_004931749.1|chitinase domain-containing protein 1|0.0|648	SUPERFAMILY|SSF52980|-|8|58|4.2e-05|IPR011335;CDD|cd02876|GH18_SI-CLP|46|359|3.6e-127|-;Gene3D|G3DSA:3.20.20.80|-|46|357|2.1e-104|-;PANTHER|PTHR46066|-|46|358|2.9e-93|-;Pfam|PF00704|Glycosyl hydrolases family 18|46|350|1.3e-21|IPR001223;SMART|SM00636|-|46|351|3.6e-06|IPR011583;SUPERFAMILY|SSF51445|-|46|358|1.6e-32|IPR017853;Gene3D|G3DSA:3.10.50.10|-|270|323|2.1e-104|IPR029070	IPR001223|Glycoside hydrolase family 18, catalytic domain;IPR011335|Restriction endonuclease type II-like;IPR011583|Chitinase II;IPR017853|Glycoside hydrolase superfamily;IPR029070|Chitinase insertion domain superfamily	GO:0005975|carbohydrate metabolic process|biological process;GO:0008061|chitin binding|molecular function
KWMTBOMO01629	Chr4	563242	570591	-	XP_028038902.1|maltase A1-like|0.0|1236	PANTHER|PTHR10357|-|28|604|1.7e-210|-;PANTHER|PTHR10357:SF177|-|28|604|1.7e-210|-;CDD|cd11328|AmyAc_maltase|42|519|0.0|-;SUPERFAMILY|SSF51445|-|43|513|1.2e-117|IPR017853;Gene3D|G3DSA:3.20.20.80|-|45|512|7.7e-152|-;SMART|SM00642|-|53|458|1.1e-119|IPR006047;Pfam|PF00128|Alpha amylase, catalytic domain|68|428|3.7e-87|IPR006047;Gene3D|G3DSA:3.90.400.10|-|145|221|7.7e-152|-	IPR006047|Glycosyl hydrolase, family 13, catalytic domain;IPR017853|Glycoside hydrolase superfamily	GO:0003824|catalytic activity|molecular function;GO:0005975|carbohydrate metabolic process|biological process
KWMTBOMO01630	Chr4	572788	585771	-	NP_001296551.1|maltase A1|0.0|1258	PANTHER|PTHR10357|-|43|604|0.0|-;PANTHER|PTHR10357:SF177|-|43|604|0.0|-;CDD|cd11328|AmyAc_maltase|45|523|0.0|-;SUPERFAMILY|SSF51445|-|45|514|1.9e-119|IPR017853;Gene3D|G3DSA:3.20.20.80|-|47|513|0.0|-;SMART|SM00642|-|55|459|1.3e-119|IPR006047;Pfam|PF00128|Alpha amylase, catalytic domain|70|429|6.7e-90|IPR006047;Gene3D|G3DSA:3.90.400.10|-|147|222|0.0|-	IPR006047|Glycosyl hydrolase, family 13, catalytic domain;IPR017853|Glycoside hydrolase superfamily	GO:0003824|catalytic activity|molecular function;GO:0005975|carbohydrate metabolic process|biological process
KWMTBOMO02256	Chr4	14987852	14993591	+	XP_004930880.1|maltase A1|0.0|1195	PANTHER|PTHR10357|-|6|578|0.0|-;PANTHER|PTHR10357:SF177|-|6|578|0.0|-;CDD|cd11328|AmyAc_maltase|26|499|0.0|-;SUPERFAMILY|SSF51445|-|26|491|4.8e-120|IPR017853;Gene3D|G3DSA:3.20.20.80|-|27|489|0.0|-;SMART|SM00642|-|35|435|0.0|IPR006047;Pfam|PF00128|Alpha amylase, catalytic domain|50|405|9.8e-96|IPR006047;Gene3D|G3DSA:3.90.400.10|-|127|200|0.0|-;SUPERFAMILY|SSF51011|-|496|537|8.3e-05|-	IPR006047|Glycosyl hydrolase, family 13, catalytic domain;IPR017853|Glycoside hydrolase superfamily	GO:0003824|catalytic activity|molecular function;GO:0005975|carbohydrate metabolic process|biological process
KWMTBOMO02257	Chr4	14997072	15003627	+	NP_001182391.1|alpha amylase precursor|0.0|1203	PANTHER|PTHR10357|-|1|580|0.0|-;PANTHER|PTHR10357:SF177|-|1|580|0.0|-;CDD|cd11328|AmyAc_maltase|24|499|0.0|-;SUPERFAMILY|SSF51445|-|25|490|1.7e-126|IPR017853;Gene3D|G3DSA:3.20.20.80|-|27|489|0.0|-;SMART|SM00642|-|35|435|0.0|IPR006047;Pfam|PF00128|Alpha amylase, catalytic domain|50|405|1.5e-96|IPR006047;Gene3D|G3DSA:3.90.400.10|-|127|200|0.0|-;SUPERFAMILY|SSF51011|-|496|554|4.9e-06|-	IPR006047|Glycosyl hydrolase, family 13, catalytic domain;IPR017853|Glycoside hydrolase superfamily	GO:0003824|catalytic activity|molecular function;GO:0005975|carbohydrate metabolic process|biological process
KWMTBOMO02623	Chr5	7492931	7514587	-	XP_004932336.1|myrosinase 1|0.0|1102	Gene3D|G3DSA:3.20.20.80|-|20|506|0.0|-;PANTHER|PTHR10353|-|23|495|0.0|IPR001360;PANTHER|PTHR10353:SF155|-|23|495|0.0|-;SUPERFAMILY|SSF51445|-|28|492|0.0|IPR017853;Pfam|PF00232|Glycosyl hydrolase family 1|29|492|0.0|IPR001360	IPR001360|Glycoside hydrolase family 1;IPR017853|Glycoside hydrolase superfamily	GO:0004553|hydrolase activity, hydrolyzing O-glycosyl compounds|molecular function;GO:0005975|carbohydrate metabolic process|biological process
KWMTBOMO02819	Chr5	11995894	12002753	+	XP_028040809.1|myrosinase 1-like isoform X2|0.0|1038	Gene3D|G3DSA:3.20.20.80|-|15|498|2.7e-185|-;PANTHER|PTHR10353|-|17|488|1.4e-197|IPR001360;PANTHER|PTHR10353:SF155|-|17|488|1.4e-197|-;Pfam|PF00232|Glycosyl hydrolase family 1|21|485|4.1e-142|IPR001360;SUPERFAMILY|SSF51445|-|22|485|6.1e-151|IPR017853;ProSitePatterns|PS00653|Glycosyl hydrolases family 1 N-terminal signature.|27|41|-|IPR033132;ProSitePatterns|PS00572|Glycosyl hydrolases family 1 act…	IPR001360|Glycoside hydrolase family 1;IPR017853|Glycoside hydrolase superfamily;IPR018120|Glycoside hydrolase family 1, active site;IPR033132|Glycosyl hydrolases family 1, N-terminal conserved site	GO:0004553|hydrolase activity, hydrolyzing O-glycosyl compounds|molecular function;GO:0005975|carbohydrate metabolic process|biological process
KWMTBOMO03129	Chr5	18864317	18870067	-	XP_004923866.1|myrosinase 1|0.0|1041	Gene3D|G3DSA:3.20.20.80|-|17|498|0.0|-;PANTHER|PTHR10353|-|22|492|0.0|IPR001360;PANTHER|PTHR10353:SF155|-|22|492|0.0|-;Pfam|PF00232|Glycosyl hydrolase family 1|26|488|0.0|IPR001360;SUPERFAMILY|SSF51445|-|27|488|0.0|IPR017853;ProSitePatterns|PS00653|Glycosyl hydrolases family 1 N-terminal signature.|31|45|-|IPR033132;ProSitePatterns|PS00572|Glycosyl hydrolases family 1 active site.|397|405|-|IPR01…	IPR001360|Glycoside hydrolase family 1;IPR017853|Glycoside hydrolase superfamily;IPR018120|Glycoside hydrolase family 1, active site;IPR033132|Glycosyl hydrolases family 1, N-terminal conserved site	GO:0004553|hydrolase activity, hydrolyzing O-glycosyl compounds|molecular function;GO:0005975|carbohydrate metabolic process|biological process
KWMTBOMO03966	Chr7	7138254	7154253	+	BAB13481.1|chitinase precursor|0.0|1130	PANTHER|PTHR11177|-|7|543|0.0|-;PANTHER|PTHR11177:SF144|-|7|543|0.0|-;SMART|SM00636|-|24|376|0.0|IPR011583;Pfam|PF00704|Glycosyl hydrolases family 18|25|376|6.6e-91|IPR001223;SUPERFAMILY|SSF51445|-|25|396|2.7e-93|IPR017853;CDD|cd02872|GH18_chitolectin_chitotriosidase|26|392|1.4e-171|-;Gene3D|G3DSA:3.20.20.80|-|26|378|0.0|-;ProSitePatterns|PS01095|Chitinases family 18 active site.|139|147|-|IPR001…	IPR001223|Glycoside hydrolase family 18, catalytic domain;IPR001579|Glycoside hydrolase, chitinase active site;IPR002557|Chitin binding domain;IPR011583|Chitinase II;IPR017853|Glycoside hydrolase superfamily;IPR029070|Chitinase insertion domain superfamily;IPR036508|Chitin binding domain superfamily	GO:0004553|hydrolase activity, hydrolyzing O-glycosyl compounds|molecular function;GO:0005576|extracellular region|cellular component;GO:0005975|carbohydrate metabolic process|biological process;GO:0006030|chitin metabolic process|biological process;GO:0008061|chitin binding|molecular function
KWMTBOMO04135	Chr7	12052628	12064684	+	NP_001108407.1|chitinase precursor|0.0|1144	ProSiteProfiles|PS51257|Prokaryotic membrane lipoprotein lipid attachment site profile.|1|20|5.0|-;Gene3D|G3DSA:2.60.40.10|-|4|125|3.6e-44|IPR013783;SUPERFAMILY|SSF81296|-|22|127|4.6e-34|IPR014756;CDD|cd02848|E_set_Chitinase_N|23|124|8.9e-47|-;Pfam|PF08329|Chitinase A, N-terminal domain|23|150|2.2e-53|IPR013540;SMART|SM00089|-|41|128|3.7e-04|IPR022409;PANTHER|PTHR11177|-|90|553|1.6e-88|-;PANTHER|…	IPR001223|Glycoside hydrolase family 18, catalytic domain;IPR001579|Glycoside hydrolase, chitinase active site;IPR011583|Chitinase II;IPR013540|Chitinase A N-terminal;IPR013783|Immunoglobulin-like fold;IPR014756|Immunoglobulin E-set;IPR017853|Glycoside hydrolase superfamily;IPR022409|PKD/Chitinase domain;IPR029070|Chitinase insertion domain superfamily	GO:0004553|hydrolase activity, hydrolyzing O-glycosyl compounds|molecular function;GO:0004568|chitinase activity|molecular function;GO:0005975|carbohydrate metabolic process|biological process;GO:0006032|chitin catabolic process|biological process;GO:0008061|chitin binding|molecular function
KWMTBOMO04299	Chr8	2061697	2078849	-	XP_028032731.1|beta-hexosaminidase subunit beta-like|0.0|1033	PIRSF|PIRSF001093|-|1|496|1.0e-173|IPR025705;Gene3D|G3DSA:3.30.379.10|-|2|139|4.9e-21|IPR029018;Pfam|PF14845|beta-acetyl hexosaminidase like|9|119|1.0e-10|IPR029019;SUPERFAMILY|SSF55545|-|11|141|4.9e-17|IPR029018;PANTHER|PTHR22600|-|68|487|2.7e-148|-;PANTHER|PTHR22600:SF38|-|68|487|2.7e-148|-;Gene3D|G3DSA:3.20.20.80|-|140|496|4.7e-127|-;CDD|cd06562|GH20_HexA_HexB-like|142|481|1.3e-176|-;Pfam|PF00…	IPR015883|Glycoside hydrolase family 20, catalytic domain;IPR017853|Glycoside hydrolase superfamily;IPR025705|Beta-hexosaminidase;IPR029018|Beta-hexosaminidase-like, domain 2;IPR029019|Beta-hexosaminidase, eukaryotic type, N-terminal	GO:0004553|hydrolase activity, hydrolyzing O-glycosyl compounds|molecular function;GO:0004563|beta-N-acetylhexosaminidase activity|molecular function;GO:0005975|carbohydrate metabolic process|biological process
KWMTBOMO04300	Chr8	2098477	2116999	-	NP_001037096.1|beta-N-acetylglucosaminidase 3 precursor|0.0|1006	PIRSF|PIRSF001093|-|3|236|2.6e-64|IPR025705;PANTHER|PTHR22600|-|25|234|6.3e-125|-;PANTHER|PTHR22600:SF20|-|25|234|6.3e-125|-;Gene3D|G3DSA:3.30.379.10|-|26|175|5.1e-26|IPR029018;Pfam|PF14845|beta-acetyl hexosaminidase like|31|155|2.1e-14|IPR029019;SUPERFAMILY|SSF55545|-|31|177|1.2e-20|IPR029018;Gene3D|G3DSA:3.20.20.80|-|176|237|3.9e-26|-;Pfam|PF00728|Glycosyl hydrolase family 20, catalytic domain|…	IPR015883|Glycoside hydrolase family 20, catalytic domain;IPR017853|Glycoside hydrolase superfamily;IPR025705|Beta-hexosaminidase;IPR029018|Beta-hexosaminidase-like, domain 2;IPR029019|Beta-hexosaminidase, eukaryotic type, N-terminal	GO:0004553|hydrolase activity, hydrolyzing O-glycosyl compounds|molecular function;GO:0004563|beta-N-acetylhexosaminidase activity|molecular function;GO:0005975|carbohydrate metabolic process|biological process
KWMTBOMO04396	Chr8	5817159	5823681	-	NP_001166624.1|alpha-amylase precursor|0.0|1033	PANTHER|PTHR43447|-|7|496|0.0|-;PANTHER|PTHR43447:SF7|-|7|496|0.0|-;Gene3D|G3DSA:3.20.20.80|-|17|404|0.0|-;SUPERFAMILY|SSF51445|-|19|402|3.6e-103|IPR017853;CDD|cd11317|AmyAc_bac_euk_AmyA|26|403|0.0|-;SMART|SM00642|-|27|400|6.7e-97|IPR006047;Pfam|PF00128|Alpha amylase, catalytic domain|89|336|3.3e-16|IPR006047;Gene3D|G3DSA:2.60.40.1180|-|407|500|3.4e-37|IPR013780;SUPERFAMILY|SSF51011|-|408|496|4.1…	IPR006047|Glycosyl hydrolase, family 13, catalytic domain;IPR006048|Alpha-amylase/branching enzyme, C-terminal all beta;IPR013780|Glycosyl hydrolase, all-beta;IPR017853|Glycoside hydrolase superfamily;IPR031319|Alpha-amylase, C-terminal domain	GO:0003824|catalytic activity|molecular function;GO:0005975|carbohydrate metabolic process|biological process;GO:0043169|cation binding|molecular function
KWMTBOMO04397	Chr8	5824435	5845721	-	XP_004924134.1|alpha-amylase 4N|0.0|1058	PANTHER|PTHR43447|-|8|494|0.0|-;PANTHER|PTHR43447:SF7|-|8|494|0.0|-;Gene3D|G3DSA:3.20.20.80|-|21|404|0.0|-;SUPERFAMILY|SSF51445|-|24|401|1.3e-100|IPR017853;CDD|cd11317|AmyAc_bac_euk_AmyA|30|402|0.0|-;SMART|SM00642|-|31|399|2.3e-100|IPR006047;Pfam|PF00128|Alpha amylase, catalytic domain|81|338|1.1e-17|IPR006047;Gene3D|G3DSA:2.60.40.1180|-|406|503|3.0e-35|IPR013780;SUPERFAMILY|SSF51011|-|406|494|4.…	IPR006047|Glycosyl hydrolase, family 13, catalytic domain;IPR006048|Alpha-amylase/branching enzyme, C-terminal all beta;IPR013780|Glycosyl hydrolase, all-beta;IPR017853|Glycoside hydrolase superfamily;IPR031319|Alpha-amylase, C-terminal domain	GO:0003824|catalytic activity|molecular function;GO:0005975|carbohydrate metabolic process|biological process;GO:0043169|cation binding|molecular function
KWMTBOMO04625	Chr8	11026931	11074005	+	XP_012550948.1|beta-glucuronidase|0.0|1387	PANTHER|PTHR10066|-|43|642|0.0|-;PANTHER|PTHR10066:SF67|-|43|642|0.0|-;SUPERFAMILY|SSF49785|-|45|236|1.2e-48|IPR008979;Gene3D|G3DSA:2.60.120.260|-|46|235|1.5e-63|IPR008979;Pfam|PF02837|Glycosyl hydrolases family 2, sugar binding domain|57|235|1.7e-20|IPR006104;Gene3D|G3DSA:2.60.40.10|-|236|339|1.9e-26|IPR013783;Pfam|PF00703|Glycosyl hydrolases family 2|237|338|3.2e-08|IPR006102;SUPERFAMILY|SSF493…	IPR006102|Glycoside hydrolase, family 2, immunoglobulin-like beta-sandwich;IPR006103|Glycoside hydrolase family 2, catalytic domain;IPR006104|Glycosyl hydrolases family 2, sugar binding domain;IPR008979|Galactose-binding-like domain superfamily;IPR013783|Immunoglobulin-like fold;IPR017853|Glycoside hydrolase superfamily;IPR023230|Glycoside hydrolase, family 2, conserved site;IPR023232|Glycoside h…	GO:0004553|hydrolase activity, hydrolyzing O-glycosyl compounds|molecular function;GO:0005975|carbohydrate metabolic process|biological process
KWMTBOMO04771	Chr8	14586998	14623717	+	XP_028035978.1|mucin-5AC|0.0|4747	PANTHER|PTHR11177|-|9|424|0.0|-;PANTHER|PTHR11177:SF338|-|9|424|0.0|-;SMART|SM00636|-|27|401|1.6e-141|IPR011583;Pfam|PF00704|Glycosyl hydrolases family 18|28|401|4.5e-89|IPR001223;SUPERFAMILY|SSF51445|-|28|420|1.3e-98|IPR017853;CDD|cd02872|GH18_chitolectin_chitotriosidase|29|421|1.9e-170|-;Gene3D|G3DSA:3.20.20.80|-|29|420|1.1e-146|-;ProSitePatterns|PS01095|Chitinases family 18 active site.|141|14…	IPR001223|Glycoside hydrolase family 18, catalytic domain;IPR001579|Glycoside hydrolase, chitinase active site;IPR002557|Chitin binding domain;IPR011583|Chitinase II;IPR017853|Glycoside hydrolase superfamily;IPR029070|Chitinase insertion domain superfamily;IPR036508|Chitin binding domain superfamily	GO:0004553|hydrolase activity, hydrolyzing O-glycosyl compounds|molecular function;GO:0005576|extracellular region|cellular component;GO:0005975|carbohydrate metabolic process|biological process;GO:0006030|chitin metabolic process|biological process;GO:0008061|chitin binding|molecular function
KWMTBOMO05148	Chr9	9033728	9034701	+	XP_021202278.1|chitotriosidase-1-like|3e-47|157	Gene3D|G3DSA:3.20.20.80|-|10|83|2.6e-13|-;SUPERFAMILY|SSF51445|-|20|77|3.4e-11|IPR017853;Pfam|PF00704|Glycosyl hydrolases family 18|22|85|2.5e-09|IPR001223;PANTHER|PTHR11177|-|23|77|3.3e-14|-	IPR001223|Glycoside hydrolase family 18, catalytic domain;IPR017853|Glycoside hydrolase superfamily	GO:0005975|carbohydrate metabolic process|biological process
KWMTBOMO05183	Chr9	10148820	10162044	-	XP_004931097.1|myrosinase 1|0.0|1083	ProSiteProfiles|PS51257|Prokaryotic membrane lipoprotein lipid attachment site profile.|1|22|6.0|-;Gene3D|G3DSA:3.20.20.80|-|31|513|5.0e-187|-;PANTHER|PTHR10353|-|33|509|3.3e-195|IPR001360;PANTHER|PTHR10353:SF155|-|33|509|3.3e-195|-;SUPERFAMILY|SSF51445|-|38|504|2.2e-154|IPR017853;Pfam|PF00232|Glycosyl hydrolase family 1|39|504|4.5e-146|IPR001360;ProSitePatterns|PS00653|Glycosyl hydrolases family…	IPR001360|Glycoside hydrolase family 1;IPR017853|Glycoside hydrolase superfamily;IPR018120|Glycoside hydrolase family 1, active site;IPR033132|Glycosyl hydrolases family 1, N-terminal conserved site	GO:0004553|hydrolase activity, hydrolyzing O-glycosyl compounds|molecular function;GO:0005975|carbohydrate metabolic process|biological process
KWMTBOMO05729	Chr10	8909424	8928145	-	XP_021202712.1|beta-galactosidase isoform X1|0.0|1339	PANTHER|PTHR23421|-|3|633|0.0|IPR001944;PANTHER|PTHR23421:SF13|-|3|633|0.0|-;PIRSF|PIRSF006336|-|22|640|0.0|IPR026283;Gene3D|G3DSA:3.20.20.80|-|42|320|2.4e-94|-;SUPERFAMILY|SSF51445|-|46|373|1.8e-89|IPR017853;Pfam|PF01301|Glycosyl hydrolases family 35|56|373|1.8e-107|IPR031330;ProSitePatterns|PS01182|Glycosyl hydrolases family 35 putative active site.|194|206|-|IPR019801;Gene3D|G3DSA:2.60.120.260…	IPR001944|Glycoside hydrolase, family 35;IPR008979|Galactose-binding-like domain superfamily;IPR017853|Glycoside hydrolase superfamily;IPR019801|Glycoside hydrolase, family 35, conserved site;IPR025300|Beta-galactosidase jelly roll domain;IPR026283|Beta-galactosidase 1-like;IPR031330|Glycoside hydrolase 35, catalytic domain	GO:0004553|hydrolase activity, hydrolyzing O-glycosyl compounds|molecular function;GO:0004565|beta-galactosidase activity|molecular function;GO:0005975|carbohydrate metabolic process|biological process
KWMTBOMO05735	Chr10	9011816	9041182	+	PCG79231.1|hypothetical protein B5V51_1438|0.0|4150	PANTHER|PTHR11177|-|145|788|0.0|-;PANTHER|PTHR11177:SF334|-|145|788|0.0|-;SMART|SM00636|-|149|491|1.8e-91|IPR011583;Gene3D|G3DSA:3.20.20.80|-|151|510|4.4e-107|-;Pfam|PF00704|Glycosyl hydrolases family 18|151|491|3.0e-59|IPR001223;SUPERFAMILY|SSF51445|-|151|511|3.4e-65|IPR017853;Gene3D|G3DSA:3.10.50.10|-|392|462|4.4e-107|IPR029070;SUPERFAMILY|SSF54556|-|393|462|2.6e-15|IPR029070;ProSiteProfiles|PS…	IPR001223|Glycoside hydrolase family 18, catalytic domain;IPR001579|Glycoside hydrolase, chitinase active site;IPR002557|Chitin binding domain;IPR011583|Chitinase II;IPR017853|Glycoside hydrolase superfamily;IPR029070|Chitinase insertion domain superfamily;IPR036508|Chitin binding domain superfamily	GO:0004553|hydrolase activity, hydrolyzing O-glycosyl compounds|molecular function;GO:0005576|extracellular region|cellular component;GO:0005975|carbohydrate metabolic process|biological process;GO:0006030|chitin metabolic process|biological process;GO:0008061|chitin binding|molecular function
KWMTBOMO05834	Chr10	11537562	11540802	-	XP_004923234.1|putative alpha-L-fucosidase|0.0|988	PIRSF|PIRSF001092|-|16|476|9.4e-124|IPR016286;PANTHER|PTHR10030|-|26|476|0.0|IPR000933;PANTHER|PTHR10030:SF42|-|26|476|0.0|-;Pfam|PF01120|Alpha-L-fucosidase|27|363|1.0e-118|IPR000933;Gene3D|G3DSA:3.20.20.80|-|28|362|7.8e-109|-;SMART|SM00812|-|33|424|0.0|IPR000933;SUPERFAMILY|SSF51445|-|33|366|4.2e-113|IPR017853;Gene3D|G3DSA:2.60.40.1180|-|363|477|6.6e-13|IPR013780;Pfam|PF16757|Alpha-L-fucosidase …	IPR000933|Glycoside hydrolase, family 29;IPR013780|Glycosyl hydrolase, all-beta;IPR016286|Alpha-L-fucosidase, metazoa-type;IPR017853|Glycoside hydrolase superfamily;IPR031919|Alpha-L-fucosidase, C-terminal	GO:0004560|alpha-L-fucosidase activity|molecular function;GO:0005975|carbohydrate metabolic process|biological process;GO:0006004|fucose metabolic process|biological process
KWMTBOMO06535	Chr11	9963920	9986523	+	XP_012550368.1|beta-N-acetylglucosaminidase 1 isoform X1|0.0|1276	Gene3D|G3DSA:3.30.379.10|-|35|227|5.4e-40|IPR029018;PANTHER|PTHR22600|-|36|611|0.0|-;PANTHER|PTHR22600:SF42|-|36|611|0.0|-;PIRSF|PIRSF001093|-|37|611|0.0|IPR025705;SUPERFAMILY|SSF55545|-|83|228|1.5e-21|IPR029018;Pfam|PF14845|beta-acetyl hexosaminidase like|143|200|1.4e-10|IPR029019;Gene3D|G3DSA:3.20.20.80|-|228|611|1.1e-122|-;CDD|cd06562|GH20_HexA_HexB-like|230|592|6.0e-168|-;Pfam|PF00728|Glycosy…	IPR015883|Glycoside hydrolase family 20, catalytic domain;IPR017853|Glycoside hydrolase superfamily;IPR025705|Beta-hexosaminidase;IPR029018|Beta-hexosaminidase-like, domain 2;IPR029019|Beta-hexosaminidase, eukaryotic type, N-terminal	GO:0004553|hydrolase activity, hydrolyzing O-glycosyl compounds|molecular function;GO:0004563|beta-N-acetylhexosaminidase activity|molecular function;GO:0005975|carbohydrate metabolic process|biological process
KWMTBOMO06880	Chr11	18224667	18253702	-	XP_012551572.2|uncharacterized protein LOC101736905|0.0|2296	PANTHER|PTHR22762|-|219|1100|0.0|-;PANTHER|PTHR22762:SF92|-|219|1100|0.0|-;SUPERFAMILY|SSF57492|-|247|297|2.6e-11|-;CDD|cd00111|Trefoil|248|293|1.6e-11|IPR000519;Gene3D|G3DSA:4.10.110.10|-|248|291|6.0e-14|-;ProSiteProfiles|PS51448|P-type 'Trefoil' domain profile.|248|294|15.6|IPR000519;SMART|SM00018|-|248|297|1.1e-06|IPR000519;Pfam|PF00088|Trefoil (P-type) domain|250|293|4.2e-11|IPR000519;SUPERFA…	IPR000322|Glycoside hydrolase family 31;IPR000519|P-type trefoil domain;IPR011013|Galactose mutarotase-like domain superfamily;IPR013780|Glycosyl hydrolase, all-beta;IPR017853|Glycoside hydrolase superfamily;IPR025887|Glycoside hydrolase family 31, N-terminal domain;IPR030459|Glycosyl hydrolases family 31, conserved site;IPR031727|Galactose mutarotase, N-terminal barrel	GO:0003824|catalytic activity|molecular function;GO:0004553|hydrolase activity, hydrolyzing O-glycosyl compounds|molecular function;GO:0005975|carbohydrate metabolic process|biological process;GO:0030246|carbohydrate binding|molecular function
KWMTBOMO07101	Chr12	4581412	4585036	+	XP_012548562.1|lactase-phlorizin hydrolase|0.0|1074	SUPERFAMILY|SSF51445|-|33|501|7.3e-152|IPR017853;PANTHER|PTHR10353|-|34|511|2.7e-200|IPR001360;PANTHER|PTHR10353:SF155|-|34|511|2.7e-200|-;Gene3D|G3DSA:3.20.20.80|-|37|522|1.8e-190|-;Pfam|PF00232|Glycosyl hydrolase family 1|39|503|7.0e-144|IPR001360;ProSitePatterns|PS00653|Glycosyl hydrolases family 1 N-terminal signature.|45|59|-|IPR033132;ProSitePatterns|PS00572|Glycosyl hydrolases family 1 act…	IPR001360|Glycoside hydrolase family 1;IPR017853|Glycoside hydrolase superfamily;IPR018120|Glycoside hydrolase family 1, active site;IPR033132|Glycosyl hydrolases family 1, N-terminal conserved site	GO:0004553|hydrolase activity, hydrolyzing O-glycosyl compounds|molecular function;GO:0005975|carbohydrate metabolic process|biological process
KWMTBOMO07102	Chr12	4595372	4598762	+	XP_012548562.1|lactase-phlorizin hydrolase|0.0|1076	PANTHER|PTHR10353|-|25|503|8.0e-201|IPR001360;PANTHER|PTHR10353:SF155|-|25|503|8.0e-201|-;SUPERFAMILY|SSF51445|-|30|494|2.3e-149|IPR017853;Gene3D|G3DSA:3.20.20.80|-|31|515|1.0e-190|-;Pfam|PF00232|Glycosyl hydrolase family 1|32|496|1.9e-143|IPR001360;ProSitePatterns|PS00653|Glycosyl hydrolases family 1 N-terminal signature.|38|52|-|IPR033132;ProSitePatterns|PS00572|Glycosyl hydrolases family 1 act…	IPR001360|Glycoside hydrolase family 1;IPR017853|Glycoside hydrolase superfamily;IPR018120|Glycoside hydrolase family 1, active site;IPR033132|Glycosyl hydrolases family 1, N-terminal conserved site	GO:0004553|hydrolase activity, hydrolyzing O-glycosyl compounds|molecular function;GO:0005975|carbohydrate metabolic process|biological process
KWMTBOMO07170	Chr12	7052714	7056608	-	XP_028034046.1|uncharacterized protein LOC114245928|0.0|1266	PANTHER|PTHR10357|-|21|619|0.0|-;PANTHER|PTHR10357:SF202|-|21|619|0.0|-;Gene3D|G3DSA:3.20.20.80|-|175|529|2.3e-61|-;SUPERFAMILY|SSF51445|-|181|527|2.5e-34|IPR017853;CDD|cd00551|AmyAc_family|187|453|4.5e-28|-;SMART|SM00642|-|190|522|2.4e-07|IPR006047;Pfam|PF00128|Alpha amylase, catalytic domain|205|277|4.6e-14|IPR006047	IPR006047|Glycosyl hydrolase, family 13, catalytic domain;IPR017853|Glycoside hydrolase superfamily	GO:0003824|catalytic activity|molecular function;GO:0005975|carbohydrate metabolic process|biological process
KWMTBOMO07501	Chr12	15174332	15195228	-	XP_028037958.1|chitooligosaccharidolytic beta-N-acetylglucosaminidase|0.0|1208	PIRSF|PIRSF001093|-|14|595|2.4e-177|IPR025705;PANTHER|PTHR22600|-|15|593|2.1e-161|-;PANTHER|PTHR22600:SF3|-|15|593|2.1e-161|-;Gene3D|G3DSA:3.30.379.10|-|24|207|1.8e-59|IPR029018;Pfam|PF14845|beta-acetyl hexosaminidase like|66|186|1.3e-12|IPR029019;SUPERFAMILY|SSF55545|-|66|208|1.8e-24|IPR029018;Gene3D|G3DSA:3.20.20.80|-|208|595|3.0e-164|-;CDD|cd06562|GH20_HexA_HexB-like|210|575|1.4e-178|-;Pfam|PF…	IPR015883|Glycoside hydrolase family 20, catalytic domain;IPR017853|Glycoside hydrolase superfamily;IPR025705|Beta-hexosaminidase;IPR029018|Beta-hexosaminidase-like, domain 2;IPR029019|Beta-hexosaminidase, eukaryotic type, N-terminal	GO:0004553|hydrolase activity, hydrolyzing O-glycosyl compounds|molecular function;GO:0004563|beta-N-acetylhexosaminidase activity|molecular function;GO:0005975|carbohydrate metabolic process|biological process
KWMTBOMO07559	Chr12	17438934	17440386	-	XP_004926923.1|chitinase-3-like protein 1|0.0|888	PANTHER|PTHR11177|-|53|421|0.0|-;PANTHER|PTHR11177:SF324|-|53|421|0.0|-;SUPERFAMILY|SSF51445|-|54|409|1.2e-78|IPR017853;SMART|SM00636|-|56|392|3.8e-100|IPR011583;Pfam|PF00704|Glycosyl hydrolases family 18|58|392|1.4e-80|IPR001223;Gene3D|G3DSA:3.20.20.80|-|60|394|1.4e-100|-;ProSitePatterns|PS01095|Chitinases family 18 active site.|161|169|-|IPR001579;Gene3D|G3DSA:3.10.50.10|-|296|363|1.4e-100|IPR0…	IPR001223|Glycoside hydrolase family 18, catalytic domain;IPR001579|Glycoside hydrolase, chitinase active site;IPR011583|Chitinase II;IPR017853|Glycoside hydrolase superfamily;IPR029070|Chitinase insertion domain superfamily	GO:0004553|hydrolase activity, hydrolyzing O-glycosyl compounds|molecular function;GO:0005975|carbohydrate metabolic process|biological process;GO:0008061|chitin binding|molecular function
KWMTBOMO08028	Chr13	13089405	13091184	-	XP_012547144.1|glucosylceramidase isoform X1|2e-86|269	Gene3D|G3DSA:3.20.20.80|-|9|71|1.2e-26|-;PANTHER|PTHR11069|-|12|139|2.9e-45|IPR001139;Pfam|PF02055|Glycosyl hydrolase family 30 TIM-barrel domain|12|71|1.2e-25|IPR033453;SUPERFAMILY|SSF51445|-|13|75|1.1e-16|IPR017853;Gene3D|G3DSA:2.60.40.1180|-|72|139|1.9e-07|IPR013780;Pfam|PF17189|Glycosyl hydrolase family 30 beta sandwich domain|74|136|1.6e-11|IPR033452	IPR001139|Glycoside hydrolase family 30;IPR013780|Glycosyl hydrolase, all-beta;IPR017853|Glycoside hydrolase superfamily;IPR033452|Glycosyl hydrolase family 30, beta sandwich domain;IPR033453|Glycosyl hydrolase family 30, TIM-barrel domain	GO:0004348|glucosylceramidase activity|molecular function;GO:0006665|sphingolipid metabolic process|biological process
KWMTBOMO08029	Chr13	13091991	13097084	-	XP_021204901.1|glucosylceramidase isoform X3|0.0|728	PANTHER|PTHR11069|-|2|351|1.8e-112|IPR001139;PANTHER|PTHR11069:SF23|-|2|351|1.8e-112|-;Gene3D|G3DSA:3.20.20.80|-|41|353|8.0e-102|-;Pfam|PF02055|Glycosyl hydrolase family 30 TIM-barrel domain|60|350|9.3e-78|IPR033453;SUPERFAMILY|SSF51445|-|60|350|1.3e-64|IPR017853	IPR001139|Glycoside hydrolase family 30;IPR017853|Glycoside hydrolase superfamily;IPR033453|Glycosyl hydrolase family 30, TIM-barrel domain	GO:0004348|glucosylceramidase activity|molecular function;GO:0006665|sphingolipid metabolic process|biological process
KWMTBOMO08030	Chr13	13098216	13099464	-	XP_026326864.1|glucosylceramidase-like|3e-46|165	PANTHER|PTHR11069|-|1|99|5.2e-34|IPR001139;Pfam|PF02055|Glycosyl hydrolase family 30 TIM-barrel domain|1|60|6.5e-25|IPR033453;Gene3D|G3DSA:3.20.20.80|-|2|64|1.7e-34|-;SUPERFAMILY|SSF51445|-|4|64|1.4e-14|IPR017853;Gene3D|G3DSA:2.60.40.1180|-|65|100|1.7e-34|IPR013780	IPR001139|Glycoside hydrolase family 30;IPR013780|Glycosyl hydrolase, all-beta;IPR017853|Glycoside hydrolase superfamily;IPR033453|Glycosyl hydrolase family 30, TIM-barrel domain	GO:0004348|glucosylceramidase activity|molecular function;GO:0006665|sphingolipid metabolic process|biological process
KWMTBOMO08248	Chr14	2716179	2794364	+	XP_028034549.1|alpha-N-acetylgalactosaminidase isoform X2|0.0|914	PANTHER|PTHR11452|-|10|413|6.7e-182|IPR002241;PANTHER|PTHR11452:SF58|-|10|413|6.7e-182|-;Gene3D|G3DSA:3.20.20.70|-|25|317|3.1e-120|IPR013785;SUPERFAMILY|SSF51445|-|25|316|1.2e-89|IPR017853;Pfam|PF16499|Alpha galactosidase A|32|315|5.8e-143|IPR002241;CDD|cd14792|GH27|33|315|2.6e-140|IPR002241;ProSitePatterns|PS00512|Alpha-galactosidase signature.|78|94|-|IPR000111;SUPERFAMILY|SSF51011|-|317|413|5.…	IPR000111|Glycoside hydrolase family 27/36, conserved site;IPR002241|Glycoside hydrolase, family 27;IPR013780|Glycosyl hydrolase, all-beta;IPR013785|Aldolase-type TIM barrel;IPR017853|Glycoside hydrolase superfamily;IPR035373|Alpha galactosidase A, C-terminal beta-sandwich domain	GO:0003824|catalytic activity|molecular function;GO:0004553|hydrolase activity, hydrolyzing O-glycosyl compounds|molecular function;GO:0005975|carbohydrate metabolic process|biological process
KWMTBOMO08998	Chr15	9435888	9453621	-	XP_012547813.1|uncharacterized protein LOC101743270 isoform X3|0.0|827	PANTHER|PTHR42909|-|16|339|2.4e-137|IPR007342;Gene3D|G3DSA:3.40.1790.10|-|25|330|2.5e-133|IPR022830;SUPERFAMILY|SSF110581|-|27|325|1.6e-110|IPR022830;Pfam|PF04227|Indigoidine synthase A like protein|34|324|8.5e-127|IPR007342	IPR007342|Pseudouridine-5'-phosphate glycosidase;IPR022830|Indigoidine synthase A-like	GO:0016798|hydrolase activity, acting on glycosyl bonds|molecular function
KWMTBOMO09832	Chr16	9971223	9983550	+	XP_004926882.1|glucosylceramidase isoform X2|0.0|1102	SUPERFAMILY|SSF51011|-|28|109|4.5e-06|-;PANTHER|PTHR11069|-|29|517|0.0|IPR001139;PANTHER|PTHR11069:SF23|-|29|517|0.0|-;Gene3D|G3DSA:3.20.20.80|-|38|453|0.0|-;Gene3D|G3DSA:2.60.40.1180|-|59|515|0.0|IPR013780;Pfam|PF02055|Glycosyl hydrolase family 30 TIM-barrel domain|104|449|5.3e-86|IPR033453;SUPERFAMILY|SSF51445|-|104|453|3.1e-74|IPR017853;Pfam|PF17189|Glycosyl hydrolase family 30 beta sandwich d…	IPR001139|Glycoside hydrolase family 30;IPR013780|Glycosyl hydrolase, all-beta;IPR017853|Glycoside hydrolase superfamily;IPR033452|Glycosyl hydrolase family 30, beta sandwich domain;IPR033453|Glycosyl hydrolase family 30, TIM-barrel domain	GO:0004348|glucosylceramidase activity|molecular function;GO:0006665|sphingolipid metabolic process|biological process
KWMTBOMO09833	Chr16	9987143	10000037	+	XP_004926881.1|glucosylceramidase|0.0|1077	PANTHER|PTHR11069|-|25|513|0.0|IPR001139;PANTHER|PTHR11069:SF23|-|25|513|0.0|-;SUPERFAMILY|SSF51011|-|27|105|1.1e-06|-;Gene3D|G3DSA:3.20.20.80|-|33|449|0.0|-;Gene3D|G3DSA:2.60.40.1180|-|53|511|0.0|IPR013780;Pfam|PF02055|Glycosyl hydrolase family 30 TIM-barrel domain|98|445|1.3e-113|IPR033453;SUPERFAMILY|SSF51445|-|98|449|2.6e-93|IPR017853;Pfam|PF17189|Glycosyl hydrolase family 30 beta sandwich do…	IPR001139|Glycoside hydrolase family 30;IPR013780|Glycosyl hydrolase, all-beta;IPR017853|Glycoside hydrolase superfamily;IPR033452|Glycosyl hydrolase family 30, beta sandwich domain;IPR033453|Glycosyl hydrolase family 30, TIM-barrel domain	GO:0004348|glucosylceramidase activity|molecular function;GO:0006665|sphingolipid metabolic process|biological process
KWMTBOMO09834	Chr16	10027833	10030712	+	XP_021204128.1|glucosylceramidase isoform X3|1e-92|286	Gene3D|G3DSA:3.20.20.80|-|1|137|8.9e-48|-;PANTHER|PTHR11069|-|1|135|6.9e-45|IPR001139;PANTHER|PTHR11069:SF23|-|1|135|6.9e-45|-;Pfam|PF02055|Glycosyl hydrolase family 30 TIM-barrel domain|1|135|3.3e-34|IPR033453;SUPERFAMILY|SSF51445|-|1|140|8.4e-30|IPR017853	IPR001139|Glycoside hydrolase family 30;IPR017853|Glycoside hydrolase superfamily;IPR033453|Glycosyl hydrolase family 30, TIM-barrel domain	GO:0004348|glucosylceramidase activity|molecular function;GO:0006665|sphingolipid metabolic process|biological process
KWMTBOMO09836	Chr16	10041053	10043446	+	XP_021204128.1|glucosylceramidase isoform X3|3e-95|291	Gene3D|G3DSA:3.20.20.80|-|2|63|1.9e-43|-;PANTHER|PTHR11069|-|2|128|6.1e-45|IPR001139;Pfam|PF02055|Glycosyl hydrolase family 30 TIM-barrel domain|2|59|3.8e-24|IPR033453;SUPERFAMILY|SSF51445|-|3|63|1.0e-14|IPR017853;Pfam|PF17189|Glycosyl hydrolase family 30 beta sandwich domain|62|125|1.1e-13|IPR033452;Gene3D|G3DSA:2.60.40.1180|-|64|125|1.9e-43|IPR013780	IPR001139|Glycoside hydrolase family 30;IPR013780|Glycosyl hydrolase, all-beta;IPR017853|Glycoside hydrolase superfamily;IPR033452|Glycosyl hydrolase family 30, beta sandwich domain;IPR033453|Glycosyl hydrolase family 30, TIM-barrel domain	GO:0004348|glucosylceramidase activity|molecular function;GO:0006665|sphingolipid metabolic process|biological process
KWMTBOMO10033	Chr17	713860	721739	-	XP_004922019.1|uncharacterized protein LOC101738110|0.0|1540	PANTHER|PTHR13246|-|10|658|0.0|IPR032979;PANTHER|PTHR13246:SF1|-|10|658|0.0|-;Gene3D|G3DSA:3.20.20.80|-|46|374|7.0e-77|-;CDD|cd06547|GH85_ENGase|96|418|3.5e-123|-;Pfam|PF03644|Glycosyl hydrolase family 85|105|394|2.4e-80|IPR005201;SUPERFAMILY|SSF51445|-|116|227|4.8e-05|IPR017853	IPR005201|Glycoside hydrolase, family 85;IPR017853|Glycoside hydrolase superfamily;IPR032979|Cytosolic endo-beta-N-acetylglucosaminidase	GO:0005737|cytoplasm|cellular component;GO:0033925|mannosyl-glycoprotein endo-beta-N-acetylglucosaminidase activity|molecular function
KWMTBOMO10066	Chr17	1664430	1717921	+	XP_021203926.1|probable chitinase 10 isoform X1|0.0|2061	PANTHER|PTHR11177|-|76|470|0.0|-;SMART|SM00636|-|98|443|2.3e-156|IPR011583;Pfam|PF00704|Glycosyl hydrolases family 18|99|443|1.5e-95|IPR001223;SUPERFAMILY|SSF51445|-|99|465|4.6e-100|IPR017853;CDD|cd02872|GH18_chitolectin_chitotriosidase|100|466|0.0|-;Gene3D|G3DSA:3.20.20.80|-|100|465|1.8e-153|-;ProSitePatterns|PS01095|Chitinases family 18 active site.|214|222|-|IPR001579;Gene3D|G3DSA:3.10.50.10|-…	IPR001223|Glycoside hydrolase family 18, catalytic domain;IPR001579|Glycoside hydrolase, chitinase active site;IPR002557|Chitin binding domain;IPR011583|Chitinase II;IPR017853|Glycoside hydrolase superfamily;IPR029070|Chitinase insertion domain superfamily;IPR036508|Chitin binding domain superfamily	GO:0004553|hydrolase activity, hydrolyzing O-glycosyl compounds|molecular function;GO:0005576|extracellular region|cellular component;GO:0005975|carbohydrate metabolic process|biological process;GO:0006030|chitin metabolic process|biological process;GO:0008061|chitin binding|molecular function
KWMTBOMO10213	Chr17	5036060	5042307	-	XP_012545628.1|myrosinase 1 isoform X1|0.0|1050	PANTHER|PTHR10353|-|19|497|5.9e-194|IPR001360;PANTHER|PTHR10353:SF155|-|19|497|5.9e-194|-;SUPERFAMILY|SSF51445|-|19|485|5.3e-152|IPR017853;Gene3D|G3DSA:3.20.20.80|-|23|506|3.8e-191|-;Pfam|PF00232|Glycosyl hydrolase family 1|24|487|1.3e-140|IPR001360;ProSitePatterns|PS00653|Glycosyl hydrolases family 1 N-terminal signature.|31|45|-|IPR033132	IPR001360|Glycoside hydrolase family 1;IPR017853|Glycoside hydrolase superfamily;IPR033132|Glycosyl hydrolases family 1, N-terminal conserved site	GO:0004553|hydrolase activity, hydrolyzing O-glycosyl compounds|molecular function;GO:0005975|carbohydrate metabolic process|biological process
KWMTBOMO10588	Chr17	14817238	14825636	-	XP_004926682.1|hexosaminidase D|0.0|969	Gene3D|G3DSA:3.20.20.80|-|1|317|2.9e-64|-;CDD|cd06565|GH20_GcnA-like|2|321|1.3e-104|-;PANTHER|PTHR21040|-|2|444|0.0|IPR038901;SUPERFAMILY|SSF51445|-|2|320|3.9e-43|IPR017853;Pfam|PF00728|Glycosyl hydrolase family 20, catalytic domain|59|204|1.3e-09|IPR015883	IPR015883|Glycoside hydrolase family 20, catalytic domain;IPR017853|Glycoside hydrolase superfamily;IPR038901|Hexosaminidase D-like	GO:0004553|hydrolase activity, hydrolyzing O-glycosyl compounds|molecular function;GO:0005975|carbohydrate metabolic process|biological process;GO:0015929|hexosaminidase activity|molecular function
KWMTBOMO11412	Chr19	4992565	5003508	+	XP_021208434.1|alpha-amylase 2-like|0.0|1049	PANTHER|PTHR43447|-|13|498|0.0|-;PANTHER|PTHR43447:SF7|-|13|498|0.0|-;Gene3D|G3DSA:3.20.20.80|-|20|407|0.0|-;SUPERFAMILY|SSF51445|-|22|404|4.0e-101|IPR017853;CDD|cd11317|AmyAc_bac_euk_AmyA|29|406|0.0|-;SMART|SM00642|-|30|403|6.9e-89|IPR006047;Pfam|PF00128|Alpha amylase, catalytic domain|92|318|1.5e-16|IPR006047;Gene3D|G3DSA:2.60.40.1180|-|410|503|3.9e-38|IPR013780;SUPERFAMILY|SSF51011|-|410|499|1…	IPR006047|Glycosyl hydrolase, family 13, catalytic domain;IPR006048|Alpha-amylase/branching enzyme, C-terminal all beta;IPR013780|Glycosyl hydrolase, all-beta;IPR017853|Glycoside hydrolase superfamily;IPR031319|Alpha-amylase, C-terminal domain	GO:0003824|catalytic activity|molecular function;GO:0005975|carbohydrate metabolic process|biological process;GO:0043169|cation binding|molecular function
KWMTBOMO11646	Chr19	10456652	10471292	-	XP_028043682.1|alpha-N-acetylgalactosaminidase|0.0|885	PANTHER|PTHR11452|-|5|407|1.6e-170|IPR002241;PANTHER|PTHR11452:SF66|-|5|407|1.6e-170|-;Gene3D|G3DSA:3.20.20.70|-|17|309|2.6e-123|IPR013785;SUPERFAMILY|SSF51445|-|17|307|1.1e-92|IPR017853;Pfam|PF16499|Alpha galactosidase A|24|307|2.7e-138|IPR002241;CDD|cd14792|GH27|25|307|4.8e-142|IPR002241;ProSitePatterns|PS00512|Alpha-galactosidase signature.|70|86|-|IPR000111;SUPERFAMILY|SSF51011|-|309|404|1.9e…	IPR000111|Glycoside hydrolase family 27/36, conserved site;IPR002241|Glycoside hydrolase, family 27;IPR013780|Glycosyl hydrolase, all-beta;IPR013785|Aldolase-type TIM barrel;IPR017853|Glycoside hydrolase superfamily;IPR035373|Alpha galactosidase A, C-terminal beta-sandwich domain	GO:0003824|catalytic activity|molecular function;GO:0004553|hydrolase activity, hydrolyzing O-glycosyl compounds|molecular function;GO:0005975|carbohydrate metabolic process|biological process
KWMTBOMO11651	Chr19	10667903	10669707	-	XP_004922444.1|probable beta-hexosaminidase fdl isoform X2|0.0|1082	Gene3D|G3DSA:3.30.379.10|-|1|151|2.2e-33|IPR029018;PANTHER|PTHR22600|-|1|523|0.0|-;PANTHER|PTHR22600:SF3|-|1|523|0.0|-;PIRSF|PIRSF001093|-|3|523|6.7e-114|IPR025705;Pfam|PF14845|beta-acetyl hexosaminidase like|8|130|2.4e-10|IPR029019;SUPERFAMILY|SSF55545|-|8|153|8.0e-18|IPR029018;Gene3D|G3DSA:3.20.20.80|-|152|523|2.6e-92|-;Pfam|PF00728|Glycosyl hydrolase family 20, catalytic domain|154|481|3.2e-62…	IPR015883|Glycoside hydrolase family 20, catalytic domain;IPR017853|Glycoside hydrolase superfamily;IPR025705|Beta-hexosaminidase;IPR029018|Beta-hexosaminidase-like, domain 2;IPR029019|Beta-hexosaminidase, eukaryotic type, N-terminal	GO:0004553|hydrolase activity, hydrolyzing O-glycosyl compounds|molecular function;GO:0004563|beta-N-acetylhexosaminidase activity|molecular function;GO:0005975|carbohydrate metabolic process|biological process
KWMTBOMO11657	Chr19	10745073	10819197	-	NP_001165928.1|fused lobes|0.0|1299	PANTHER|PTHR22600|-|20|631|0.0|-;PANTHER|PTHR22600:SF3|-|20|631|0.0|-;PIRSF|PIRSF001093|-|24|631|1.5e-129|IPR025705;Gene3D|G3DSA:3.30.379.10|-|62|247|3.7e-43|IPR029018;Pfam|PF14845|beta-acetyl hexosaminidase like|100|225|9.3e-15|IPR029019;SUPERFAMILY|SSF55545|-|100|249|9.9e-17|IPR029018;Gene3D|G3DSA:3.20.20.80|-|248|631|1.7e-116|-;CDD|cd06562|GH20_HexA_HexB-like|250|612|4.6e-148|-;Pfam|PF00728|Gl…	IPR015883|Glycoside hydrolase family 20, catalytic domain;IPR017853|Glycoside hydrolase superfamily;IPR025705|Beta-hexosaminidase;IPR029018|Beta-hexosaminidase-like, domain 2;IPR029019|Beta-hexosaminidase, eukaryotic type, N-terminal	GO:0004553|hydrolase activity, hydrolyzing O-glycosyl compounds|molecular function;GO:0004563|beta-N-acetylhexosaminidase activity|molecular function;GO:0005975|carbohydrate metabolic process|biological process
KWMTBOMO11738	Chr19	13055214	13075111	+	XP_004924240.1|beta-hexosaminidase subunit beta|0.0|1139	PIRSF|PIRSF001093|-|2|544|3.2e-169|IPR025705;PANTHER|PTHR22600|-|34|537|1.9e-151|-;PANTHER|PTHR22600:SF20|-|34|537|1.9e-151|-;Gene3D|G3DSA:3.30.379.10|-|40|184|5.0e-31|IPR029018;Pfam|PF14845|beta-acetyl hexosaminidase like|40|164|5.4e-13|IPR029019;SUPERFAMILY|SSF55545|-|40|185|2.1e-21|IPR029018;Gene3D|G3DSA:3.20.20.80|-|185|544|1.6e-121|-;CDD|cd06562|GH20_HexA_HexB-like|187|529|4.1e-158|-;Pfam|PF…	IPR015883|Glycoside hydrolase family 20, catalytic domain;IPR017853|Glycoside hydrolase superfamily;IPR025705|Beta-hexosaminidase;IPR029018|Beta-hexosaminidase-like, domain 2;IPR029019|Beta-hexosaminidase, eukaryotic type, N-terminal	GO:0004553|hydrolase activity, hydrolyzing O-glycosyl compounds|molecular function;GO:0004563|beta-N-acetylhexosaminidase activity|molecular function;GO:0005975|carbohydrate metabolic process|biological process
KWMTBOMO12222	Chr20	9952657	9981698	-	XP_004926166.1|isoleucine--tRNA ligase, mitochondrial|0.0|1946	Gene3D|G3DSA:3.20.20.80|-|1|428|3.8e-140|-;SUPERFAMILY|SSF51445|-|2|408|4.6e-116|IPR017853;Pfam|PF00232|Glycosyl hydrolase family 1|4|408|6.1e-106|IPR001360;ProSitePatterns|PS00572|Glycosyl hydrolases family 1 active site.|330|338|-|IPR018120;PANTHER|PTHR42765|-|438|1347|0.0|-;PANTHER|PTHR42765:SF1|-|438|1347|0.0|-;SUPERFAMILY|SSF52374|-|442|1089|1.4e-111|-;TIGRFAM|TIGR00392|ileS: isoleucine--tRN…	IPR001360|Glycoside hydrolase family 1;IPR001412|Aminoacyl-tRNA synthetase, class I, conserved site;IPR002300|Aminoacyl-tRNA synthetase, class Ia;IPR002301|Isoleucine-tRNA ligase;IPR009008|Valyl/Leucyl/Isoleucyl-tRNA synthetase, editing domain;IPR009080|Aminoacyl-tRNA synthetase, class Ia, anticodon-binding;IPR013155|Methionyl/Valyl/Leucyl/Isoleucyl-tRNA synthetase, anticodon-binding;IPR014729|Ro…	GO:0000049|tRNA binding|molecular function;GO:0000166|nucleotide binding|molecular function;GO:0002161|aminoacyl-tRNA editing activity|molecular function;GO:0004553|hydrolase activity, hydrolyzing O-glycosyl compounds|molecular function;GO:0004812|aminoacyl-tRNA ligase activity|molecular function;GO:0004822|isoleucine-tRNA ligase activity|molecular function;GO:0005524|ATP binding|molecular functi…
KWMTBOMO12223	Chr20	10010962	10022418	-	XP_021203635.1|myrosinase 1|0.0|1066	Gene3D|G3DSA:3.20.20.80|-|17|498|0.0|-;PANTHER|PTHR10353|-|18|499|0.0|IPR001360;PANTHER|PTHR10353:SF155|-|18|499|0.0|-;Pfam|PF00232|Glycosyl hydrolase family 1|24|483|8.4e-125|IPR001360;SUPERFAMILY|SSF51445|-|24|483|0.0|IPR017853;ProSitePatterns|PS00653|Glycosyl hydrolases family 1 N-terminal signature.|29|43|-|IPR033132	IPR001360|Glycoside hydrolase family 1;IPR017853|Glycoside hydrolase superfamily;IPR033132|Glycosyl hydrolases family 1, N-terminal conserved site	GO:0004553|hydrolase activity, hydrolyzing O-glycosyl compounds|molecular function;GO:0005975|carbohydrate metabolic process|biological process
KWMTBOMO12224	Chr20	10026890	10038488	-	XP_021203650.1|myrosinase 1, partial|0.0|667	PANTHER|PTHR10353|-|18|238|1.5e-119|IPR001360;PANTHER|PTHR10353:SF155|-|18|238|1.5e-119|-;Gene3D|G3DSA:3.20.20.80|-|22|279|1.4e-90|-;Pfam|PF00232|Glycosyl hydrolase family 1|24|264|9.3e-77|IPR001360;SUPERFAMILY|SSF51445|-|24|238|1.9e-82|IPR017853;ProSitePatterns|PS00653|Glycosyl hydrolases family 1 N-terminal signature.|29|43|-|IPR033132;Gene3D|G3DSA:3.20.20.80|-|381|467|9.5e-24|-;PANTHER|PTHR103…	IPR001360|Glycoside hydrolase family 1;IPR017853|Glycoside hydrolase superfamily;IPR033132|Glycosyl hydrolases family 1, N-terminal conserved site	GO:0004553|hydrolase activity, hydrolyzing O-glycosyl compounds|molecular function;GO:0005975|carbohydrate metabolic process|biological process
KWMTBOMO12225	Chr20	10043753	10053238	-	XP_021203651.1|myrosinase 1|0.0|947	Gene3D|G3DSA:3.20.20.80|-|3|469|6.4e-149|-;SUPERFAMILY|SSF51445|-|19|454|5.5e-127|IPR017853;PANTHER|PTHR10353|-|20|467|4.2e-148|IPR001360;PANTHER|PTHR10353:SF155|-|20|467|4.2e-148|-;Pfam|PF00232|Glycosyl hydrolase family 1|20|454|1.2e-115|IPR001360	IPR001360|Glycoside hydrolase family 1;IPR017853|Glycoside hydrolase superfamily	GO:0004553|hydrolase activity, hydrolyzing O-glycosyl compounds|molecular function;GO:0005975|carbohydrate metabolic process|biological process
KWMTBOMO12227	Chr20	10067509	10082631	+	XP_004926168.1|myrosinase 1|0.0|1013	Gene3D|G3DSA:3.20.20.80|-|21|492|0.0|-;PANTHER|PTHR10353|-|22|491|0.0|IPR001360;PANTHER|PTHR10353:SF155|-|22|491|0.0|-;Pfam|PF00232|Glycosyl hydrolase family 1|25|489|3.7e-129|IPR001360;SUPERFAMILY|SSF51445|-|27|489|0.0|IPR017853;ProSitePatterns|PS00653|Glycosyl hydrolases family 1 N-terminal signature.|32|46|-|IPR033132	IPR001360|Glycoside hydrolase family 1;IPR017853|Glycoside hydrolase superfamily;IPR033132|Glycosyl hydrolases family 1, N-terminal conserved site	GO:0004553|hydrolase activity, hydrolyzing O-glycosyl compounds|molecular function;GO:0005975|carbohydrate metabolic process|biological process
KWMTBOMO12229	Chr20	10116963	10121409	-	XP_021203658.1|myrosinase 1 isoform X2|7e-126|372	Gene3D|G3DSA:3.20.20.80|-|1|187|1.9e-35|-;Pfam|PF00232|Glycosyl hydrolase family 1|2|148|2.6e-17|IPR001360;SUPERFAMILY|SSF51445|-|2|157|2.7e-27|IPR017853;PANTHER|PTHR10353|-|3|182|6.6e-35|IPR001360;PANTHER|PTHR10353:SF155|-|3|182|6.6e-35|-	IPR001360|Glycoside hydrolase family 1;IPR017853|Glycoside hydrolase superfamily	GO:0004553|hydrolase activity, hydrolyzing O-glycosyl compounds|molecular function;GO:0005975|carbohydrate metabolic process|biological process
KWMTBOMO12230	Chr20	10136190	10147731	+	XP_021203655.1|myrosinase 1 isoform X1|0.0|766	PANTHER|PTHR10353|-|16|371|4.0e-126|IPR001360;PANTHER|PTHR10353:SF155|-|16|371|4.0e-126|-;Gene3D|G3DSA:3.20.20.80|-|19|375|2.2e-121|-;SUPERFAMILY|SSF51445|-|20|333|4.9e-101|IPR017853;Pfam|PF00232|Glycosyl hydrolase family 1|21|334|6.0e-93|IPR001360;ProSitePatterns|PS00653|Glycosyl hydrolases family 1 N-terminal signature.|26|40|-|IPR033132	IPR001360|Glycoside hydrolase family 1;IPR017853|Glycoside hydrolase superfamily;IPR033132|Glycosyl hydrolases family 1, N-terminal conserved site	GO:0004553|hydrolase activity, hydrolyzing O-glycosyl compounds|molecular function;GO:0005975|carbohydrate metabolic process|biological process
KWMTBOMO12233	Chr20	10196990	10205159	+	XP_021203654.1|myrosinase 1 isoform X2|0.0|769	Gene3D|G3DSA:3.20.20.80|-|1|368|8.9e-133|-;PANTHER|PTHR10353|-|1|367|2.1e-132|IPR001360;PANTHER|PTHR10353:SF155|-|1|367|2.1e-132|-;Pfam|PF00232|Glycosyl hydrolase family 1|1|368|1.4e-99|IPR001360;SUPERFAMILY|SSF51445|-|2|368|1.8e-109|IPR017853	IPR001360|Glycoside hydrolase family 1;IPR017853|Glycoside hydrolase superfamily	GO:0004553|hydrolase activity, hydrolyzing O-glycosyl compounds|molecular function;GO:0005975|carbohydrate metabolic process|biological process
KWMTBOMO12236	Chr20	10227560	10240537	+	XP_028038643.1|myrosinase 1-like|0.0|995	Gene3D|G3DSA:3.20.20.80|-|15|494|2.8e-175|-;PANTHER|PTHR10353|-|16|488|2.0e-181|IPR001360;PANTHER|PTHR10353:SF155|-|16|488|2.0e-181|-;Pfam|PF00232|Glycosyl hydrolase family 1|22|485|5.1e-137|IPR001360;SUPERFAMILY|SSF51445|-|22|485|3.2e-145|IPR017853;ProSitePatterns|PS00653|Glycosyl hydrolases family 1 N-terminal signature.|27|41|-|IPR033132	IPR001360|Glycoside hydrolase family 1;IPR017853|Glycoside hydrolase superfamily;IPR033132|Glycosyl hydrolases family 1, N-terminal conserved site	GO:0004553|hydrolase activity, hydrolyzing O-glycosyl compounds|molecular function;GO:0005975|carbohydrate metabolic process|biological process
KWMTBOMO12649	Chr21	10247605	10262372	+	XP_028037250.1|probable alpha-glucosidase Os06g0675700|0.0|1803	CDD|cd00111|Trefoil|76|114|2.0e-04|IPR000519;Gene3D|G3DSA:2.60.40.1760|-|120|321|1.9e-12|-;PANTHER|PTHR22762|-|143|799|1.1e-60|-;PANTHER|PTHR22762:SF131|-|143|799|1.1e-60|-;CDD|cd14752|GH31_N|219|321|1.1e-05|-;Pfam|PF01055|Glycosyl hydrolases family 31|303|770|6.9e-47|IPR000322;Gene3D|G3DSA:3.20.20.80|-|325|672|6.4e-13|-;SUPERFAMILY|SSF51445|-|482|679|6.4e-08|IPR017853;Gene3D|G3DSA:2.60.40.1180|-…	IPR000322|Glycoside hydrolase family 31;IPR000519|P-type trefoil domain;IPR013780|Glycosyl hydrolase, all-beta;IPR017853|Glycoside hydrolase superfamily	GO:0004553|hydrolase activity, hydrolyzing O-glycosyl compounds|molecular function;GO:0005975|carbohydrate metabolic process|biological process
KWMTBOMO12754	Chr21	13892094	13900403	+	XP_004925058.1|uncharacterized family 31 glucosidase KIAA1161 isoform X1|0.0|1117	PANTHER|PTHR43053|-|90|538|5.4e-141|-;PANTHER|PTHR43053:SF4|-|90|538|5.4e-141|-;Gene3D|G3DSA:3.20.20.80|-|229|540|9.3e-44|-;CDD|cd06592|GH31_NET37|249|537|5.2e-116|-;SUPERFAMILY|SSF51445|-|249|537|2.4e-62|IPR017853;Pfam|PF01055|Glycosyl hydrolases family 31|253|536|2.3e-19|IPR000322	IPR000322|Glycoside hydrolase family 31;IPR017853|Glycoside hydrolase superfamily	GO:0004553|hydrolase activity, hydrolyzing O-glycosyl compounds|molecular function;GO:0005975|carbohydrate metabolic process|biological process
KWMTBOMO12758	Chr21	13919244	13926907	+	XP_004925059.1|uncharacterized family 31 glucosidase KIAA1161 isoform X1|0.0|1317	PANTHER|PTHR43053|-|71|637|0.0|-;PANTHER|PTHR43053:SF4|-|71|637|0.0|-;Gene3D|G3DSA:3.20.20.80|-|230|586|2.6e-67|-;CDD|cd06592|GH31_NET37|242|606|4.7e-179|-;SUPERFAMILY|SSF51445|-|243|572|1.5e-74|IPR017853;Pfam|PF01055|Glycosyl hydrolases family 31|249|638|9.6e-46|IPR000322;SUPERFAMILY|SSF51011|-|556|637|1.3e-17|-;Gene3D|G3DSA:2.60.40.1180|-|587|638|3.0e-10|IPR013780	IPR000322|Glycoside hydrolase family 31;IPR013780|Glycosyl hydrolase, all-beta;IPR017853|Glycoside hydrolase superfamily	GO:0004553|hydrolase activity, hydrolyzing O-glycosyl compounds|molecular function;GO:0005975|carbohydrate metabolic process|biological process
KWMTBOMO12774	Chr21	14185143	14192803	-	XP_004925073.2|uncharacterized family 31 glucosidase KIAA1161|0.0|1283	PANTHER|PTHR43053|-|87|618|0.0|-;PANTHER|PTHR43053:SF4|-|87|618|0.0|-;Gene3D|G3DSA:3.20.20.80|-|205|567|9.6e-62|-;Pfam|PF01055|Glycosyl hydrolases family 31|221|615|2.2e-42|IPR000322;CDD|cd06592|GH31_NET37|224|587|1.3e-154|-;SUPERFAMILY|SSF51445|-|224|554|3.5e-75|IPR017853;SUPERFAMILY|SSF51011|-|537|616|1.0e-16|-;Gene3D|G3DSA:2.60.40.1180|-|568|616|1.7e-09|IPR013780	IPR000322|Glycoside hydrolase family 31;IPR013780|Glycosyl hydrolase, all-beta;IPR017853|Glycoside hydrolase superfamily	GO:0004553|hydrolase activity, hydrolyzing O-glycosyl compounds|molecular function;GO:0005975|carbohydrate metabolic process|biological process
KWMTBOMO12783	Chr21	14476740	14480904	-	XP_021202927.1|uncharacterized family 31 glucosidase KIAA1161 isoform X1|0.0|903	PANTHER|PTHR43053|-|35|441|4.1e-119|-;PANTHER|PTHR43053:SF6|-|35|441|4.1e-119|-;Gene3D|G3DSA:3.20.20.80|-|346|443|2.3e-07|-;SUPERFAMILY|SSF51445|-|356|434|1.8e-09|IPR017853	IPR017853|Glycoside hydrolase superfamily	-
KWMTBOMO13452	Chr22	17399845	17421480	-	XP_028026327.1|glycogen debranching enzyme|0.0|3591	PANTHER|PTHR10569|-|27|1486|0.0|IPR010401;TIGRFAM|TIGR01531|glyc_debranch: glycogen debranching enzyme|42|1496|0.0|IPR006421;Pfam|PF14699|N-terminal domain from the human glycogen debranching enzyme|51|158|9.8e-22|IPR029436;CDD|cd11327|AmyAc_Glg_debranch_2|147|635|0.0|IPR032792;Pfam|PF14701|Glycogen debranching enzyme, glucanotransferase domain|165|603|1.0e-144|IPR032792;SUPERFAMILY|SSF51445|-|16…	IPR006421|Glycogen debranching enzyme, metazoa;IPR008928|Six-hairpin glycosidase superfamily;IPR010401|Glycogen debranching enzyme;IPR012341|Six-hairpin glycosidase-like superfamily;IPR017853|Glycoside hydrolase superfamily;IPR029436|Eukaryotic glycogen debranching enzyme, N-terminal domain;IPR032788|Glycogen debranching enzyme, central domain;IPR032790|Glycogen debranching enzyme, C-terminal;IPR…	GO:0003824|catalytic activity|molecular function;GO:0004134|4-alpha-glucanotransferase activity|molecular function;GO:0004135|amylo-alpha-1,6-glucosidase activity|molecular function;GO:0005978|glycogen biosynthetic process|biological process;GO:0005980|glycogen catabolic process|biological process
KWMTBOMO14319	Chr24	1868831	1871175	+	XP_021202020.1|probable beta-hexosaminidase fdl isoform X2|0.0|1014	Gene3D|G3DSA:3.30.379.10|-|2|152|3.8e-28|IPR029018;PANTHER|PTHR22600|-|3|482|4.5e-96|-;PANTHER|PTHR22600:SF3|-|3|482|4.5e-96|-;PIRSF|PIRSF001093|-|3|482|1.8e-77|IPR025705;SUPERFAMILY|SSF55545|-|4|153|2.8e-19|IPR029018;Pfam|PF14845|beta-acetyl hexosaminidase like|5|131|1.3e-13|IPR029019;Gene3D|G3DSA:3.20.20.80|-|153|482|5.9e-55|-;Pfam|PF00728|Glycosyl hydrolase family 20, catalytic domain|155|308|…	IPR015883|Glycoside hydrolase family 20, catalytic domain;IPR017853|Glycoside hydrolase superfamily;IPR025705|Beta-hexosaminidase;IPR029018|Beta-hexosaminidase-like, domain 2;IPR029019|Beta-hexosaminidase, eukaryotic type, N-terminal	GO:0004553|hydrolase activity, hydrolyzing O-glycosyl compounds|molecular function;GO:0004563|beta-N-acetylhexosaminidase activity|molecular function;GO:0005975|carbohydrate metabolic process|biological process
KWMTBOMO14447	Chr24	6555888	6582534	+	XP_012552877.1|neutral alpha-glucosidase AB-like isoform X2|0.0|1892	PANTHER|PTHR22762|-|6|909|0.0|-;PANTHER|PTHR22762:SF54|-|6|909|0.0|-;Gene3D|G3DSA:2.60.40.1760|-|58|343|9.7e-37|-;SUPERFAMILY|SSF74650|-|81|330|2.3e-16|IPR011013;CDD|cd14752|GH31_N|204|342|9.5e-27|-;Pfam|PF13802|Galactose mutarotase-like|214|284|2.3e-24|IPR025887;Pfam|PF01055|Glycosyl hydrolases family 31|323|777|0.0|IPR000322;SUPERFAMILY|SSF51445|-|333|691|7.7e-73|IPR017853;CDD|cd06603|GH31_GANC…	IPR000322|Glycoside hydrolase family 31;IPR011013|Galactose mutarotase-like domain superfamily;IPR013780|Glycosyl hydrolase, all-beta;IPR017853|Glycoside hydrolase superfamily;IPR025887|Glycoside hydrolase family 31, N-terminal domain;IPR033403|Domain of unknown function DUF5110	GO:0003824|catalytic activity|molecular function;GO:0004553|hydrolase activity, hydrolyzing O-glycosyl compounds|molecular function;GO:0005975|carbohydrate metabolic process|biological process;GO:0030246|carbohydrate binding|molecular function
KWMTBOMO15108	Chr25	5325526	5334270	-	XP_004924569.1|beta-mannosidase|0.0|1838	Gene3D|G3DSA:2.60.120.260|-|20|211|6.6e-61|IPR008979;SUPERFAMILY|SSF49785|-|24|211|4.2e-49|IPR008979;PANTHER|PTHR43730|-|26|879|0.0|-;PANTHER|PTHR43730:SF1|-|26|879|0.0|-;Gene3D|G3DSA:2.60.40.10|-|212|325|1.2e-13|IPR013783;SUPERFAMILY|SSF49303|-|218|329|6.2e-10|IPR036156;SUPERFAMILY|SSF51445|-|326|696|1.5e-89|IPR017853;Gene3D|G3DSA:3.20.20.80|-|328|694|1.4e-128|-;Pfam|PF17753|Ig-fold domain|804|8…	IPR008979|Galactose-binding-like domain superfamily;IPR013783|Immunoglobulin-like fold;IPR017853|Glycoside hydrolase superfamily;IPR036156|Beta-Galactosidase/glucuronidase domain superfamily;IPR041625|Beta-mannosidase, Ig-fold domain	-
KWMTBOMO15328	Chr25	9243096	9257580	+	XP_004921818.1|uncharacterized protein LOC101742323 isoform X1|0.0|1229	SUPERFAMILY|SSF51445|-|78|388|5.5e-32|IPR017853;Pfam|PF16028|Solute carrier family 3 member 2 N-terminus|87|162|1.9e-33|IPR031984;SMART|SM00642|-|174|501|1.0e-05|IPR006047;Gene3D|G3DSA:3.20.20.80|-|205|331|1.7e-26|-;PANTHER|PTHR10357|-|205|378|1.9e-38|-;PANTHER|PTHR10357:SF177|-|205|378|1.9e-38|-;Pfam|PF00128|Alpha amylase, catalytic domain|206|355|2.9e-25|IPR006047;Gene3D|G3DSA:3.90.400.10|-|240…	IPR006047|Glycosyl hydrolase, family 13, catalytic domain;IPR017853|Glycoside hydrolase superfamily;IPR031984|Solute carrier family 3 member 2, N-terminal domain	GO:0003824|catalytic activity|molecular function;GO:0005975|carbohydrate metabolic process|biological process
KWMTBOMO15557	Chr26	2516019	2532156	-	XP_012551634.1|myrosinase 1 isoform X1|0.0|1065	PANTHER|PTHR10353|-|21|484|1.1e-177|IPR001360;PANTHER|PTHR10353:SF155|-|21|484|1.1e-177|-;Gene3D|G3DSA:3.20.20.80|-|25|500|2.5e-182|-;Pfam|PF00232|Glycosyl hydrolase family 1|27|483|6.7e-139|IPR001360;SUPERFAMILY|SSF51445|-|27|485|9.4e-145|IPR017853;ProSitePatterns|PS00653|Glycosyl hydrolases family 1 N-terminal signature.|32|46|-|IPR033132	IPR001360|Glycoside hydrolase family 1;IPR017853|Glycoside hydrolase superfamily;IPR033132|Glycosyl hydrolases family 1, N-terminal conserved site	GO:0004553|hydrolase activity, hydrolyzing O-glycosyl compounds|molecular function;GO:0005975|carbohydrate metabolic process|biological process
KWMTBOMO15558	Chr26	2540967	2543696	+	XP_028028072.1|myrosinase 1-like|0.0|1056	PANTHER|PTHR10353|-|19|496|0.0|IPR001360;PANTHER|PTHR10353:SF155|-|19|496|0.0|-;Gene3D|G3DSA:3.20.20.80|-|21|507|0.0|-;Pfam|PF00232|Glycosyl hydrolase family 1|22|487|0.0|IPR001360;SUPERFAMILY|SSF51445|-|24|488|0.0|IPR017853	IPR001360|Glycoside hydrolase family 1;IPR017853|Glycoside hydrolase superfamily	GO:0004553|hydrolase activity, hydrolyzing O-glycosyl compounds|molecular function;GO:0005975|carbohydrate metabolic process|biological process
KWMTBOMO15559	Chr26	2546057	2549740	+	XP_012551682.2|LOW QUALITY PROTEIN: lactase-phlorizin hydrolase|0.0|910	PANTHER|PTHR10353|-|19|214|0.0|IPR001360;PANTHER|PTHR10353:SF155|-|19|214|0.0|-;Gene3D|G3DSA:3.20.20.80|-|21|215|1.5e-93|-;Pfam|PF00232|Glycosyl hydrolase family 1|22|204|8.6e-81|IPR001360;SUPERFAMILY|SSF51445|-|24|442|0.0|IPR017853;Pfam|PF00232|Glycosyl hydrolase family 1|212|433|2.0e-45|IPR001360;Gene3D|G3DSA:3.20.20.80|-|216|453|1.5e-76|-;PANTHER|PTHR10353|-|216|444|0.0|IPR001360;PANTHER|PTHR1…	IPR001360|Glycoside hydrolase family 1;IPR017853|Glycoside hydrolase superfamily	GO:0004553|hydrolase activity, hydrolyzing O-glycosyl compounds|molecular function;GO:0005975|carbohydrate metabolic process|biological process
KWMTBOMO15560	Chr26	2553407	2556933	+	XP_028028070.1|myrosinase 1-like|0.0|1057	SUPERFAMILY|SSF51445|-|16|486|0.0|IPR017853;PANTHER|PTHR10353|-|19|498|0.0|IPR001360;PANTHER|PTHR10353:SF155|-|19|498|0.0|-;Gene3D|G3DSA:3.20.20.80|-|21|507|0.0|-;Pfam|PF00232|Glycosyl hydrolase family 1|22|487|0.0|IPR001360;ProSitePatterns|PS00653|Glycosyl hydrolases family 1 N-terminal signature.|29|43|-|IPR033132	IPR001360|Glycoside hydrolase family 1;IPR017853|Glycoside hydrolase superfamily;IPR033132|Glycosyl hydrolases family 1, N-terminal conserved site	GO:0004553|hydrolase activity, hydrolyzing O-glycosyl compounds|molecular function;GO:0005975|carbohydrate metabolic process|biological process
KWMTBOMO15774	Chr26	9659849	9687417	-	XP_021204489.1|protein O-GlcNAcase|0.0|1933	PANTHER|PTHR13170|-|8|864|2.4e-261|-;PANTHER|PTHR13170:SF16|-|8|864|2.4e-261|-;SUPERFAMILY|SSF51445|-|16|294|3.6e-104|IPR017853;Gene3D|G3DSA:3.20.20.80|-|17|316|1.5e-102|-;Pfam|PF07555|beta-N-acetylglucosaminidase|19|290|4.3e-79|IPR011496;Gene3D|G3DSA:1.20.58.240|-|608|757|4.0e-27|-	IPR011496|Beta-N-acetylglucosaminidase;IPR017853|Glycoside hydrolase superfamily	-
KWMTBOMO15791	Chr26	10186952	10193920	-	XP_004926154.1|myrosinase 1|0.0|1046	PANTHER|PTHR10353|-|21|492|1.5e-200|IPR001360;PANTHER|PTHR10353:SF155|-|21|492|1.5e-200|-;Gene3D|G3DSA:3.20.20.80|-|24|506|1.7e-196|-;SUPERFAMILY|SSF51445|-|24|487|1.8e-153|IPR017853;Pfam|PF00232|Glycosyl hydrolase family 1|26|489|5.8e-147|IPR001360;ProSitePatterns|PS00653|Glycosyl hydrolases family 1 N-terminal signature.|31|45|-|IPR033132	IPR001360|Glycoside hydrolase family 1;IPR017853|Glycoside hydrolase superfamily;IPR033132|Glycosyl hydrolases family 1, N-terminal conserved site	GO:0004553|hydrolase activity, hydrolyzing O-glycosyl compounds|molecular function;GO:0005975|carbohydrate metabolic process|biological process
KWMTBOMO16241	Chr28	2794884	2801935	+	XP_004933557.1|alpha-N-acetylgalactosaminidase isoform X2|0.0|795	CDD|cd14792|GH27|1|282|7.5e-115|IPR002241;Gene3D|G3DSA:3.20.20.70|-|1|284|4.5e-98|IPR013785;PANTHER|PTHR11452|-|1|376|2.5e-111|IPR002241;PANTHER|PTHR11452:SF58|-|1|376|2.5e-111|-;Pfam|PF16499|Alpha galactosidase A|1|282|2.6e-103|IPR002241;SUPERFAMILY|SSF51445|-|1|283|4.9e-69|IPR017853;ProSitePatterns|PS00512|Alpha-galactosidase signature.|44|62|-|IPR000111;SUPERFAMILY|SSF51011|-|284|379|7.9e-10|-…	IPR000111|Glycoside hydrolase family 27/36, conserved site;IPR002241|Glycoside hydrolase, family 27;IPR013780|Glycosyl hydrolase, all-beta;IPR013785|Aldolase-type TIM barrel;IPR017853|Glycoside hydrolase superfamily	GO:0003824|catalytic activity|molecular function;GO:0004553|hydrolase activity, hydrolyzing O-glycosyl compounds|molecular function;GO:0005975|carbohydrate metabolic process|biological process
KWMTBOMO16259	Chr28	3210818	3214217	+	XP_004933564.1|uncharacterized protein LOC101736596|0.0|2222	SUPERFAMILY|SSF74650|-|8|230|1.9e-27|IPR011013;Gene3D|G3DSA:2.60.40.1760|-|13|244|1.5e-37|-;PANTHER|PTHR22762|-|25|378|3.1e-80|-;PANTHER|PTHR22762:SF133|-|25|378|3.1e-80|-;CDD|cd14752|GH31_N|133|244|1.5e-23|-;SUPERFAMILY|SSF51445|-|234|561|1.1e-25|IPR017853;Gene3D|G3DSA:3.20.20.80|-|411|598|1.6e-43|-;Pfam|PF01055|Glycosyl hydrolases family 31|423|661|1.7e-49|IPR000322;PANTHER|PTHR22762|-|425|725|…	IPR000322|Glycoside hydrolase family 31;IPR000421|Coagulation factor 5/8 C-terminal domain;IPR003961|Fibronectin type III;IPR008979|Galactose-binding-like domain superfamily;IPR011013|Galactose mutarotase-like domain superfamily;IPR013780|Glycosyl hydrolase, all-beta;IPR013783|Immunoglobulin-like fold;IPR017853|Glycoside hydrolase superfamily;IPR033403|Domain of unknown function DUF5110;IPR036116…	GO:0003824|catalytic activity|molecular function;GO:0004553|hydrolase activity, hydrolyzing O-glycosyl compounds|molecular function;GO:0005515|protein binding|molecular function;GO:0005975|carbohydrate metabolic process|biological process;GO:0030246|carbohydrate binding|molecular function
KWMTBOMO16442	Chr28	10046235	10057663	-	XP_021202442.1|hyaluronidase isoform X1|0.0|1129	Gene3D|G3DSA:3.20.20.70|-|1|306|1.3e-109|IPR013785;Pfam|PF01630|Hyaluronidase|2|308|1.5e-96|IPR018155;SUPERFAMILY|SSF51445|-|2|304|5.3e-100|IPR017853;PANTHER|PTHR11769|-|13|308|7.4e-96|IPR018155;PANTHER|PTHR11769:SF35|-|13|308|7.4e-96|-	IPR013785|Aldolase-type TIM barrel;IPR017853|Glycoside hydrolase superfamily;IPR018155|Hyaluronidase	GO:0003824|catalytic activity|molecular function;GO:0004415|hyalurononglucosaminidase activity|molecular function;GO:0005975|carbohydrate metabolic process|biological process
