# Supplementary material for: A major endogenous glycoside hydrolase mediating quercetin uptake in Bombyx mori
Source: PLoS Genet. 2024 Jan 17;20(1):e1011118. doi: 10.1371/journal.pgen.1011118 (PMC10824415; doi:10.1371/journal.pgen.1011118)
Supplement: S6 Table — (XLSX) [file pgen.1011118.s016.xlsx]

## Sheet: Sheet1
S6 Table. Summary of the Japanese and Chinese local silkworm strains examined.
Id	Stock_number	Name	Location	Cocoon_color	Gd haplotype
1	126	Seihaku(Shizuoka)	Japan	Green	P/P
2	129	Tenryu-Seihaku	Japan	Green	P/P
3	603	Ringetsu	China	Green	P/P
4	307	Hekiren	China	Green	P/P
5	347	209tei	China	Green	P/P
6	112	Kakumata(Aramomi)	Japan	White	P/P
7	104	Aojuku(Ichinomiya)	Japan	White	P/K
8	106	Chikuma	Japan	White	P/K
9	138	Kuroko	Japan	White	P/K
10	148	Tsunomata(Shizuoka)	Japan	White	P/K
11	124	Sagami	Japan	White	J/J
12	107	Chusuotsu	Japan	White	J/K
13	109	Datenishiki	Japan	White	J/K
14	116	Koishimaru(Sanshi)	Japan	White	J/K
15	119	Matamukashi	Japan	White	J/K
16	127	Sekaiichi	Japan	White	J/K
17	132	Chiyozuru	Japan	White	J/K
18	139	Nihonichi	Japan	White	K/K
19	145	Shouhaku(Taketoyo)	Japan	White	K/K
20	101	Akajuku	Japan	White	K/K
21	102	Akako	Japan	White	K/K
22	103	Aojuku	Japan	White	K/K
23	110	Himeko	Japan	White	K/K
24	117	Koishimaru(Watari)	Japan	White	K/K
25	120	Murasakiko	Japan	White	K/K
26	121	Onichijimi	Japan	White	K/K
27	125	Sakurahime	Japan	White	K/K
28	128	Tadamiko	Japan	White	K/K
29	131	Aojuku(Hanyuda)	Japan	White	K/K
30	136	Kunitomi	Japan	White	K/K
31	140	Daiaojuku	Japan	White	K/K
32	141	Oukusa	Japan	White	K/K
33	142	Ounishiki	Japan	White	K/K
34	146	Tamanashikasuri	Japan	White	K/K
35	147	Tanegashima	Japan	White	K/K
36	149	Yamatonishiki	Japan	White	K/K
37	144	Shouhaku(Maebashi)	Japan	White	U
38	305	C-kyuken	China	White	P/P
39	309	Kaijyo	China	White	P/P
40	321	Seikyo	China	White	P/P
41	322	Sekko	China	White	P/P
42	323	Shakugen	China	White	P/P
43	326	Shokei	China	White	P/P
44	330	Tokuishin	China	White	P/P
45	306	Daiento	China	White	P/K
46	314	Kobuko	China	White	P/K
47	333	Y10	China	White	P/K
48	334	Yoko	China	White	P/K
49	345	208AB	China	White	P/K
50	346	209AB	China	White	P/K
51	348	210	China	White	P/K
52	349	213	China	White	P/K
53	331	Tsunoshina	China	White	P/J
54	318	Nanko	China	White	P/J/K
55	320	Renshin	China	White	P/J/K
56	324	Shihakken	China	White	J/J
57	335	Daiankyo	China	White	K/K
58	339	Hakuyoen	China	White	K/K
59	341	Kosetsu	China	White	K/K
60	342	Kuroshima	China	White	K/K
61	343	Shoka	China	White	K/K
62	350	214	China	White	K/K
63	351	216	China	White	K/K
64	301	Amoimoricaud	China	White	U
65	304	Chahan	China	White	U
66	336	Daikojo	China	White	U
67	344	Shoko	China	White	U
