# Supplementary material for: A major endogenous glycoside hydrolase mediating quercetin uptake in Bombyx mori
Source: PLoS Genet. 2024 Jan 17;20(1):e1011118. doi: 10.1371/journal.pgen.1011118 (PMC10824415; doi:10.1371/journal.pgen.1011118)
Supplement: S7 Table — (XLSX) [file pgen.1011118.s017.xlsx]

## Sheet: Sheet1
S7 Table. Primers used in the experiments.
Id	Target	Usage	Paired with	Sequence	Related figure
1	template-free	sgRNA IVT templete (universal)	2,3,4	AAAAGCACCGACTCGGTGCCACTTTTTCAAGTTGATAACGGACTAGCCTTATTTTAACTTGCTATTTCTAGCTCTAAAAC	2
2	template-free	sgRNA IVT templete (targeting KWMTBOMO12222)	1	GAAATTAATACGACTCACTATAGAGAAGCATCTGGAAGAGGTGTTTTAGAGCTAGAAATAGC	-
3	template-free	sgRNA IVT templete (targeting KWMTBOMO12227)	1	GAAATTAATACGACTCACTATAGGCCTATACAGCCCTGACCAGTTTTAGAGCTAGAAATAGC	2
4	template-free	sgRNA IVT templete (targeting KWMTBOMO12236)	1	GAAATTAATACGACTCACTATAGTTCTTTGCACATACATAGGGTTTTAGAGCTAGAAATAGC	-
5	GH1G1_CRISPR-targeted region	HRM analysis and sequencing	6	TCAAATCTATTTCCTCTTTCGTGA	-
6	GH1G1_CRISPR-targeted region	HRM analysis and sequencing	5	ATATCCACTTCTTTCAGGCCG	-
7	GH1G5_CRISPR-targeted region	HRM analysis and sequencing	8	GAGCCACTTATCATCTGTGACG	2
8	GH1G5_CRISPR-targeted region	HRM analysis and sequencing	7	CTTTAGCATGTGCCAAGAGAAC	2
9	GH1G9_CRISPR-targeted region	HRM analysis and sequencing	10	CTGCGATGAATCTTACAACACTG	-
10	GH1G9_CRISPR-targeted region	HRM analysis and sequencing	9	TCGTAAATCCTCCAAGCCTTAG	-
11	GH1G5_CRISPR-targeted genomic region	cloning and sequencing	8	CATAGTCGACTGGTTTGCTGAC	2
12	5'UTR of GH1G5	cloning	13	CAGATAAGCGATCGTTTTAGATCTAGAGA	S6, S8
13	3'UTR of GH1G5	cloning	12	CTTAGAAATGTATTTTAATAGCCGATAAGTA	S6, S8
14	GH1G5 ORF	sequencing	-	TTGGATCATTATCGATTCTCCA	S6, S8
15	GH1G5 ORF	sequencing	-	TGGACCAATCCCCTCATAGTC	S6, S8
16	GH1G5 ORF	sequencing	-	ACTTTGGACCACATCCAACATG	S6, S8
17	GH1G5 ORF (for sequencing 5' UTR region)	sequencing	-	GTCAGCAAACCAGTCGACTATGAG	S6, S8
18	M13 forward on the TOPO vector	sequencing	-	GTAAAACGACGGCCAGT	S6, S8
19	M13 reverse on the TOPO vector	sequencing	-	ACAGGAAACAGCTATGAC	S6, S8
20	KWMTBOMO12227 (GH1G5)_exon5	genotyping (haplotype P/J)	21	TGGACCAATCCCCTCATAGTC	5, S10
21	KWMTBOMO12227 (GH1G5)_exon5	genotyping (haplotype P/J)	20	GTACTCCTCATCATATAGTCTCCAAGC	5, S10
22	Gd	genotyping (haplotype K)	23	TCGGATTAGAGAAATGACAACCCAA	5, S10
23	Gd	genotyping (haplotype K)	22	GGACCACTACCCTCCACAGTA	5, S10
24	KWMTBOMO12227 (GH1G5)_ORF (including translation start site)	RT-PCR	25	ATGATGTTGTTATTCTTGTTGGCTG	5
25	KWMTBOMO12227 (GH1G5)_ORF (including translation stop site)	RT-PCR	24	TTACAATAGAGCACGATTCTTTATCAGG	5
26	KWMTBOMO14639 (rp49)	PCR control (genomic/RT)	27	TGCTGGGCTCTTTCCACGA	5, S10
27	KWMTBOMO14639 (rp49)	PCR control (genomic/RT)	26	CAGGCGGTTCAAGGGTCAATAC	5, S10
