# Supplementary material for: A major endogenous glycoside hydrolase mediating quercetin uptake in Bombyx mori
Source: PLoS Genet. 2024 Jan 17;20(1):e1011118. doi: 10.1371/journal.pgen.1011118 (PMC10824415; doi:10.1371/journal.pgen.1011118)
Supplement: S1 Data — (XLSX) [file pgen.1011118.s018.xlsx]

## Sheet: Sheet1
Fig 1. Quantitative trait loci (QTLs) associated with cocoon flavonoid content.
(B)				(C)									(E)
Sample id	p50T	J01		Sample id	Absorbance at 365 nm	Rel. value		Marker id	Chr	Genetic position	LOD		Gene	Sample id	TPM
1	0.0264706	15.2176		001_p50_parent	-			78453	1	0	0.428266		GH1G1	p50T_1	33.0291
2	0.0352941	14.7824		002_p50_Nichi01_F1_female	-			c1.loc1	1	1	0.454584		GH1G1	p50T_2	41.8556
3	0.0411765	15.8706		003_Nichi01_parent	-			c1.loc2	1	2	0.474244		GH1G1	p50T_3	34.8452
4	0.0352941	16.0294		004_p50_Nichi01_F1_male	-			c1.loc3	1	3	0.410416		GH1G1	J01_1	6.15326
5	0.0411765	15.5		005_p50_Nichi01_F2_progeny	1.102	6.73183		75320	1	3.15	0.315003		GH1G1	J01_2	5.15742
6	0.0823529	15.4176		006_p50_Nichi01_F2_progeny	1.078	6.58522		c1.loc4	1	4	0.644216		GH1G1	J01_3	4.06068
				007_p50_Nichi01_F2_progeny	0.973	5.9438		77437	1	4.13	0.79538		GH1G2	p50T_1	0.20898
				008_p50_Nichi01_F2_progeny	1.127	6.88454		c1.loc5	1	5	0.729309		GH1G2	p50T_2	0.2173
				009_p50_Nichi01_F2_progeny	1.342	8.19792		77740	1	5.12	0.331316		GH1G2	p50T_3	0.501405
				010_p50_Nichi01_F2_progeny	1.182	7.22053		c1.loc6	1	6	0.047399		GH1G2	J01_1	0
				011_p50_Nichi01_F2_progeny	1.637	10		77886	1	6.1	0.133997		GH1G2	J01_2	0.434874
				012_p50_Nichi01_F2_progeny	1.232	7.52596		c1.loc7	1	7	0.74294		GH1G2	J01_3	0
				013_p50_Nichi01_F2_progeny	1.102	6.73183		c1.loc8	1	8	0.484621		GH1G3	p50T_1	0.814888
				014_p50_Nichi01_F2_progeny	0.965	5.89493		78070	1	8.06	0.214189		GH1G3	p50T_2	0.711756
				015_p50_Nichi01_F2_progeny	1.138	6.95174		c1.loc9	1	9	0.178035		GH1G3	p50T_3	1.06557
				016_p50_Nichi01_F2_progeny	1.016	6.20648		78094	1	9.04	0.426237		GH1G3	J01_1	0.553694
				017_p50_Nichi01_F2_progeny	1.034	6.31643		c1.loc10	1	10	0.7203		GH1G3	J01_2	0.326774
				018_p50_Nichi01_F2_progeny	1.283	7.83751		78320	1	10.03	0.797506		GH1G3	J01_3	0.187367
				019_p50_Nichi01_F2_progeny	0.868	5.30238		c1.loc11	1	11	0.447471		GH1G4	p50T_1	0.065161
				020_p50_Nichi01_F2_progeny	1.032	6.30422		c1.loc12	1	12	0.694257		GH1G4	p50T_2	0.148279
				021_p50_Nichi01_F2_progeny	1.18	7.20831		78988	1	12.65	1.18329		GH1G4	p50T_3	0
				022_p50_Nichi01_F2_progeny	0.782	4.77703		c1.loc13	1	13	0.795109		GH1G4	J01_1	0.03257
				023_p50_Nichi01_F2_progeny	0.742	4.53268		79434	1	13.96	0.374853		GH1G4	J01_2	0
				024_p50_Nichi01_F2_progeny	0.872	5.32682		c1.loc14	1	14	0.345478		GH1G4	J01_3	0
				025_p50_Nichi01_F2_progeny	0.703	4.29444		c1.loc15	1	15	0.116766		GH1G5	p50T_1	165.871
				026_p50_Nichi01_F2_progeny	0.604	3.68968		c1.loc16	1	16	0.117274		GH1G5	p50T_2	196.973
				027_p50_Nichi01_F2_progeny	0.83	5.07025		79545	1	16.9	0.209852		GH1G5	p50T_3	176.233
				028_p50_Nichi01_F2_progeny	0.915	5.58949		c1.loc17	1	17	0.184583		GH1G5	J01_1	35.6658
				029_p50_Nichi01_F2_progeny	1.085	6.62798		79858	1	17.88	0.121038		GH1G5	J01_2	54.8818
				030_p50_Nichi01_F2_progeny	0.982	5.99878		c1.loc18	1	18	0.534884		GH1G5	J01_3	37.1316
				031_p50_Nichi01_F2_progeny	0.737	4.50214		79888	1	18.87	0.133959		GH1G6	p50T_1	0.106542
				032_p50_Nichi01_F2_progeny	1.047	6.39585		c1.loc19	1	19	0.012692		GH1G6	p50T_2	0.098133
				033_p50_Nichi01_F2_progeny	0.806	4.92364		80129	1	19.85	0.233607		GH1G6	p50T_3	0.093698
				034_p50_Nichi01_F2_progeny	0.555	3.39035		c1.loc20	1	20	0.212975		GH1G6	J01_1	0.310806
				035_p50_Nichi01_F2_progeny	0.794	4.85034		80178	1	20.83	0.569059		GH1G6	J01_2	0.091044
				036_p50_Nichi01_F2_progeny	1.007	6.1515		c1.loc21	1	21	0.708146		GH1G6	J01_3	0.100067
				037_p50_Nichi01_F2_progeny	0.896	5.47343		c1.loc22	1	22	0.708302		GH1G7	p50T_1	0
				038_p50_Nichi01_F2_progeny	0.787	4.80757		80308	1	22.79	0.551053		GH1G7	p50T_2	0.038549
				039_p50_Nichi01_F2_progeny	0.697	4.25779		c1.loc23	1	23	0.30709		GH1G7	p50T_3	0.037344
				040_p50_Nichi01_F2_progeny	1.293	7.89859		73374	1	23.78	0.329335		GH1G7	J01_1	0
				041_p50_Nichi01_F2_progeny	0.649	3.96457		c1.loc24	1	24	0.228549		GH1G7	J01_2	0.036964
				042_p50_Nichi01_F2_progeny	0.778	4.7526		73603	1	24.76	0.265674		GH1G7	J01_3	0
				043_p50_Nichi01_F2_progeny	1.262	7.70922		c1.loc25	1	25	0.171543		GH1G8	p50T_1	0.174741
				044_p50_Nichi01_F2_progeny	1.454	8.8821		73709	1	25.74	0.30302		GH1G8	p50T_2	0.159336
				045_p50_Nichi01_F2_progeny	0.793	4.84423		c1.loc26	1	26	0.246446		GH1G8	p50T_3	0.424329
				046_p50_Nichi01_F2_progeny	0.581	3.54918		73846	1	26.72	0.684762		GH1G8	J01_1	0
				047_p50_Nichi01_F2_progeny	0.634	3.87294		c1.loc27	1	27	0.715543		GH1G8	J01_2	0.038164
				048_p50_Nichi01_F2_progeny	1.203	7.34881		73899	1	27.7	0.204803		GH1G8	J01_3	0
				049_p50_Nichi01_F2_progeny	0.231	1.41112		c1.loc28	1	28	0.495041		GH1G9	p50T_1	99.9345
				050_p50_Nichi01_F2_progeny	1.171	7.15333		74016	1	28.68	0.363122		GH1G9	p50T_2	111.369
				051_p50_Nichi01_F2_progeny	1.278	7.80696		c1.loc29	1	29	0.122177		GH1G9	p50T_3	97.6292
				052_p50_Nichi01_F2_progeny	1.212	7.40379		74116	1	29.66	0.0977579		GH1G9	J01_1	0.061546
				053_p50_Nichi01_F2_progeny	0.776	4.74038		c1.loc30	1	30	0.144367		GH1G9	J01_2	0.054044
				054_p50_Nichi01_F2_progeny	0.727	4.44105		74227	1	30.64	0.378936		GH1G9	J01_3	0.059
				055_p50_Nichi01_F2_progeny	0.228	1.39279		c1.loc31	1	31	1.45649
				056_p50_Nichi01_F2_progeny	0.333	2.03421		74397	1	31.63	0.703243
				057_p50_Nichi01_F2_progeny	0.212	1.29505		c1.loc32	1	32	0.210956
				058_p50_Nichi01_F2_progeny	0.672	4.10507		74504	1	32.61	0.239404
				059_p50_Nichi01_F2_progeny	0.659	4.02566		c1.loc33	1	33	0.21442
				060_p50_Nichi01_F2_progeny	0.693	4.23335		75304	1	33.59	0.480445
				061_p50_Nichi01_F2_progeny	0.868	5.30238		c1.loc34	1	34	0.946819
				062_p50_Nichi01_F2_progeny	0.598	3.65302		75483	1	34.57	0.840068
				063_p50_Nichi01_F2_progeny	0.289	1.76542		c1.loc35	1	35	0.208965
				064_p50_Nichi01_F2_progeny	0.975	5.95602		c1.loc36	1	36	0.127325
				065_p50_Nichi01_F2_progeny	0.229	1.3989		76108	1	36.53	1.01991
				066_p50_Nichi01_F2_progeny	0.213	1.30116		c1.loc37	1	37	1.53492
				067_p50_Nichi01_F2_progeny	0.139	0.849114		76285	1	37.51	1.38295
				068_p50_Nichi01_F2_progeny	0.476	2.90776		c1.loc38	1	38	0.239646
				069_p50_Nichi01_F2_progeny	0.934	5.70556		76482	1	38.49	0.217863
				070_p50_Nichi01_F2_progeny	0.661	4.03787		c1.loc39	1	39	0.404461
				071_p50_Nichi01_F2_progeny	0.753	4.59988		c1.loc40	1	40	0.49715
				072_p50_Nichi01_F2_progeny	0.514	3.13989		c1.loc41	1	41	0.441717
				073_p50_Nichi01_F2_progeny	0.184	1.12401		77294	1	41.55	0.388307
				074_p50_Nichi01_F2_progeny	0.162	0.989615		140300	2	0	0.547119
				075_p50_Nichi01_F2_progeny	0.17	1.03849		c2.loc1	2	1	0.509896
				076_p50_Nichi01_F2_progeny	0.068	0.415394		139272	2	1.49	0.488688
				077_p50_Nichi01_F2_progeny	0.123	0.751374		139369	2	1.98	0.385083
				078_p50_Nichi01_F2_progeny	0.131	0.800244		c2.loc2	2	2	0.385356
				079_p50_Nichi01_F2_progeny	0.126	0.769701		140618	2	2.96	0.383849
				080_p50_Nichi01_F2_progeny	0.166	1.01405		c2.loc3	2	3	0.38677
				081_p50_Nichi01_F2_progeny	0.063	0.38485		141269	2	3.94	0.445528
				082_p50_Nichi01_F2_progeny	0.018	0.109957		c2.loc4	2	4	0.44739
				083_p50_Nichi01_F2_progeny	0.189	1.15455		141948	2	4.43	0.459759
				084_p50_Nichi01_F2_progeny	0.051	0.311546		c2.loc5	2	5	0.452774
				085_p50_Nichi01_F2_progeny	0.046	0.281002		138754	2	5.41	0.441438
				086_p50_Nichi01_F2_progeny	0.031	0.189371		c2.loc6	2	6	0.508972
				087_p50_Nichi01_F2_progeny	0.036	0.219914		c2.loc7	2	7	0.674439
				088_p50_Nichi01_F2_progeny	0.042	0.256567		138859	2	7.39	0.748005
				089_p50_Nichi01_F2_progeny	0.04	0.244349		c2.loc8	2	8	0.790555
				090_p50_Nichi01_F2_progeny	0.038	0.232132		138988	2	8.62	0.828317
				091_p50_Nichi01_F2_progeny	0.029	0.177153		c2.loc9	2	9	0.780637
				092_p50_Nichi01_F2_progeny	0.021	0.128283		139005	2	9.85	0.678395
				093_p50_Nichi01_F2_progeny	0.02	0.122175		c2.loc10	2	10	0.671676
				094_p50_Nichi01_F2_progeny	0.013	0.0794136		c2.loc11	2	11	0.602338
				095_p50_Nichi01_F2_progeny	0.037	0.226023		139047	2	11.08	0.595241
				096_p50_Nichi01_F2_progeny	0.034	0.207697		c2.loc12	2	12	0.441933
				097_p50_Nichi01_F2_progeny	0.014	0.0855223		139208	2	12.32	0.410556
				098_p50_Nichi01_F2_progeny	0.024	0.14661		c2.loc13	2	13	0.348794
				099_p50_Nichi01_F2_progeny	0.019	0.116066		139394	2	13.31	0.322504
				100_p50_Nichi01_F2_progeny	0.018	0.109957		c2.loc14	2	14	0.368542
				101_p50_Nichi01_F2_progeny	0.013	0.0794136		139628	2	14.29	0.380768
				102_p50_Nichi01_F2_progeny	0.011	0.0671961		139483	2	14.79	0.457482
				103_p50_Nichi01_F2_progeny	1.061	6.48137		c2.loc15	2	15	0.45709
				104_p50_Nichi01_F2_progeny	0.215	1.31338		139666	2	15.77	0.448785
				105_p50_Nichi01_F2_progeny	0.023	0.140501		c2.loc16	2	16	0.420559
				106_p50_Nichi01_F2_progeny	0.04	0.244349		c2.loc17	2	17	0.294021
								139734	2	17.26	0.262237
								c2.loc18	2	18	0.245478
								139789	2	18.23	0.241149
								139877	2	18.97	0.141639
								c2.loc19	2	19	0.142891
								139825	2	19.7	0.183277
								c2.loc20	2	20	0.207134
								140075	2	20.19	0.222399
								140206	2	20.81	0.144091
								c2.loc21	2	21	0.142524
								c2.loc22	2	22	0.129075
								140226	2	22.66	0.116287
								c2.loc23	2	23	0.125601
								140272	2	23.64	0.140605
								c2.loc24	2	24	0.145725
								140317	2	24.26	0.149588
								c2.loc25	2	25	0.198885
								c2.loc26	2	26	0.329028
								140828	2	26.11	0.346607
								140841	2	26.6	0.34735
								c2.loc27	2	27	0.338936
								141065	2	27.59	0.322356
								c2.loc28	2	28	0.292381
								141283	2	28.76	0.246091
								c2.loc29	2	29	0.263935
								c2.loc30	2	30	0.353711
								141458	2	30.54	0.410643
								c2.loc31	2	31	0.356633
								141538	2	31.52	0.285747
								c2.loc32	2	32	0.364241
								141561	2	32.02	0.367186
								c2.loc33	2	33	0.367666
								141703	2	33.49	0.368194
								c2.loc34	2	34	0.365649
								141802	2	34.96	0.371973
								c2.loc35	2	35	0.373521
								141919	2	35.94	0.435487
								c2.loc36	2	36	0.453047
								142015	2	36.43	0.584257
								142085	2	36.92	0.579374
								c2.loc37	2	37	0.587207
								142147	2	37.41	0.617008
								c2.loc38	2	38	0.616636
								c2.loc39	2	39	0.615614
								142146	2	39.02	0.615585
								145062	3	0	1.33671
								c3.loc1	3	1	1.29934
								144933	3	1.66	1.26509
								c3.loc2	3	2	1.23832
								142438	3	2.66	1.191
								c3.loc3	3	3	1.22264
								143239	3	3.65	1.26987
								c3.loc4	3	4	1.28135
								144705	3	4.63	1.25535
								c3.loc5	3	5	1.25264
								145092	3	5.61	1.24443
								c3.loc6	3	6	1.24977
								c3.loc7	3	7	1.25978
								145122	3	7.08	1.26031
								c3.loc8	3	8	1.27466
								145397	3	8.06	1.27515
								145438	3	8.55	1.37123
								c3.loc9	3	9	1.51214
								145820	3	9.04	1.52492
								c3.loc10	3	10	1.61941
								145878	3	10.03	1.62097
								c3.loc11	3	11	1.69583
								145932	3	11.01	1.69621
								146373	3	11.66	1.69043
								c3.loc12	3	12	1.69307
								146358	3	12.97	1.70011
								c3.loc13	3	13	1.69984
								c3.loc14	3	14	1.68435
								146480	3	14.45	1.67202
								146459	3	14.94	1.66607
								c3.loc15	3	15	1.66597
								c3.loc16	3	16	1.65642
								146734	3	16.92	1.62715
								c3.loc17	3	17	1.61033
								c3.loc18	3	18	1.3813
								c3.loc19	3	19	1.13684
								147246	3	19.24	1.07929
								c3.loc20	3	20	0.928423
								147075	3	20.39	0.868772
								147269	3	20.88	1.02549
								c3.loc21	3	21	1.00428
								147330	3	21.37	0.918494
								c3.loc22	3	22	1.00155
								147491	3	22.35	1.03653
								c3.loc23	3	23	1.07136
								147875	3	23.82	1.11764
								c3.loc24	3	24	1.09741
								c3.loc25	3	25	0.970284
								148100	3	25.3	0.929036
								c3.loc26	3	26	1.05803
								148653	3	26.78	1.17632
								c3.loc27	3	27	1.11274
								c3.loc28	3	28	0.81971
								142434	3	28.76	0.606516
								c3.loc29	3	29	0.604558
								c3.loc30	3	30	0.595881
								142800	3	30.73	0.589087
								c3.loc31	3	31	0.576304
								c3.loc32	3	32	0.521196
								142982	3	32.21	0.508637
								c3.loc33	3	33	0.495781
								c3.loc34	3	34	0.470161
								c3.loc35	3	35	0.438042
								143132	3	35.19	0.431637
								c3.loc36	3	36	0.411361
								143304	3	36.17	0.40562
								143462	3	36.66	0.344325
								c3.loc37	3	37	0.346475
								143595	3	37.15	0.347711
								143936	3	37.64	0.34895
								c3.loc38	3	38	0.354399
								144409	3	38.13	0.356586
								144217	3	38.63	0.366323
								c3.loc39	3	39	0.374468
								144469	3	39.13	0.377289
								c3.loc40	3	40	0.392764
								c3.loc41	3	41	0.414903
								144438	3	41.3	0.422242
								153181	4	0	1.08728
								c4.loc1	4	1	1.16859
								152981	4	1.08	1.17442
								153432	4	1.58	1.18525
								c4.loc2	4	2	1.31218
								153746	4	2.07	1.34602
								c4.loc3	4	3	1.29836
								153844	4	3.05	1.29556
								c4.loc4	4	4	1.08871
								154102	4	4.02	1.08391
								154654	4	5	1.03641
								155019	4	5.98	1.13042
								c4.loc6	4	6	1.12458
								155150	4	6.97	0.83383
								c4.loc7	4	7	0.83602
								155267	4	7.46	0.866011
								c4.loc8	4	8	0.876274
								155287	4	8.93	0.877277
								c4.loc9	4	9	0.870233
								c4.loc10	4	10	0.764272
								155400	4	10.41	0.720135
								155590	4	10.9	0.75301
								c4.loc11	4	11	0.821409
								156180	4	11.39	1.12383
								156318	4	11.88	1.24409
								c4.loc12	4	12	1.25564
								156537	4	12.86	1.30035
								c4.loc13	4	13	1.32429
								c4.loc14	4	14	1.47923
								156691	4	14.34	1.52332
								c4.loc15	4	15	1.61997
								156765	4	15.32	1.65143
								c4.loc16	4	16	1.6962
								148789	4	16.29	1.69831
								c4.loc17	4	17	1.67265
								148848	4	17.28	1.6305
								149180	4	17.93	1.50372
								c4.loc18	4	18	1.49224
								c4.loc19	4	19	1.30734
								149407	4	19.25	1.25881
								c4.loc20	4	20	1.28457
								149629	4	20.24	1.28625
								c4.loc21	4	21	1.29869
								149832	4	21.41	1.29726
								c4.loc22	4	22	1.33029
								c4.loc23	4	23	1.35571
								149889	4	23.19	1.35578
								150269	4	23.68	1.30423
								c4.loc24	4	24	1.32442
								150327	4	24.17	1.32459
								c4.loc25	4	25	1.43101
								150887	4	25.4	1.4673
								c4.loc26	4	26	1.40895
								151090	4	26.63	1.33516
								c4.loc27	4	27	1.43289
								151140	4	27.12	1.46181
								151291	4	27.62	1.82219
								c4.loc28	4	28	1.99745
								151389	4	28.11	2.03535
								151677	4	28.6	1.75521
								c4.loc29	4	29	1.98263
								151725	4	29.09	2.03437
								151801	4	29.58	1.97444
								c4.loc30	4	30	1.60555
								151989	4	30.07	1.55043
								152590	4	30.57	1.44311
								c4.loc31	4	31	1.40499
								c4.loc32	4	32	1.30616
								c4.loc33	4	33	1.19523
								152746	4	33.8	1.10031
								161538	5	0	0.132455
								c5.loc1	5	1	0.140432
								163929	5	1.32	0.142135
								157744	5	1.97	0.14091
								c5.loc2	5	2	0.139204
								c5.loc3	5	3	0.109733
								162011	5	3.46	0.112617
								162317	5	3.95	0.0865531
								c5.loc4	5	4	0.0864968
								c5.loc5	5	5	0.0935038
								162566	5	5.73	0.108492
								c5.loc6	5	6	0.112743
								162645	5	6.91	0.127857
								c5.loc7	5	7	0.130218
								c5.loc8	5	8	0.153512
								163221	5	8.9	0.16771
								c5.loc9	5	9	0.202501
								163424	5	9.39	0.357809
								163455	5	9.88	0.474603
								c5.loc10	5	10	0.48351
								163583	5	10.38	0.509224
								163855	5	10.87	0.74363
								c5.loc11	5	11	0.750207
								164451	5	11.85	0.746444
								c5.loc12	5	12	0.703738
								164517	5	12.34	0.584696
								164887	5	12.84	0.616135
								c5.loc13	5	13	0.613853
								156886	5	13.33	0.603079
								c5.loc14	5	14	0.581799
								157455	5	14.81	0.545272
								c5.loc15	5	15	0.544777
								157593	5	15.3	0.527047
								c5.loc16	5	16	0.600351
								158227	5	16.29	0.629183
								c5.loc17	5	17	0.59962
								158830	5	17.27	0.584275
								c5.loc18	5	18	0.813411
								158859	5	18.76	1.05953
								c5.loc19	5	19	1.0378
								159118	5	19.76	0.973707
								168549	6	0	1.08451
								c6.loc1	6	1	1.13262
								c6.loc2	6	2	1.17173
								169080	6	2.76	1.19537
								c6.loc3	6	3	1.19726
								c6.loc4	6	4	1.2071
								c6.loc5	6	5	1.21819
								170510	6	5.1	1.21926
								c6.loc6	6	6	1.11476
								170432	6	6.25	1.07451
								171541	6	6.74	1.07867
								c6.loc7	6	7	1.0955
								166740	6	7.23	1.10967
								168641	6	7.72	0.833833
								c6.loc8	6	8	0.874665
								168976	6	8.21	0.904039
								169230	6	8.71	1.23381
								c6.loc9	6	9	1.19844
								169311	6	9.2	1.15676
								c6.loc10	6	10	1.14844
								169293	6	10.17	1.14662
								c6.loc11	6	11	1.04144
								169342	6	11.14	1.02746
								169699	6	11.64	1.01207
								c6.loc12	6	12	1.012
								169874	6	12.13	1.01197
								c6.loc13	6	13	0.983598
								169990	6	13.1	0.975932
								c6.loc14	6	14	0.965731
								170398	6	14.07	0.964862
								170574	6	14.57	0.994128
								c6.loc15	6	15	1.0192
								170721	6	15.55	0.993772
								c6.loc16	6	16	0.794857
								171094	6	16.04	0.776244
								171186	6	16.53	0.760131
								c6.loc17	6	17	0.728458
								171378	6	17.52	0.72204
								c6.loc18	6	18	0.728159
								171690	6	18.99	0.71434
								c6.loc19	6	19	0.714098
								c6.loc20	6	20	0.690032
								171809	6	20.47	0.678808
								c6.loc21	6	21	0.333736
								171916	6	21.46	0.134114
								171967	6	21.95	0.12722
								c6.loc22	6	22	0.115431
								172187	6	22.44	0.0472958
								165254	6	22.93	0.102649
								c6.loc23	6	23	0.103211
								165294	6	23.42	0.105976
								165416	6	23.91	0.10836
								c6.loc24	6	24	0.12648
								165400	6	24.4	0.23028
								165767	6	24.9	0.271322
								c6.loc25	6	25	0.271517
								165682	6	25.39	0.272272
								165952	6	25.88	0.280785
								c6.loc26	6	26	0.283231
								166391	6	26.87	0.305629
								c6.loc27	6	27	0.31817
								166465	6	27.36	0.359487
								166627	6	27.85	0.399642
								c6.loc28	6	28	0.400338
								166650	6	28.34	0.401612
								c6.loc29	6	29	0.417808
								166870	6	29.33	0.420985
								166749	6	29.82	0.421095
								c6.loc30	6	30	0.42177
								166720	6	30.8	0.424615
								c6.loc31	6	31	0.430378
								c6.loc32	6	32	0.458568
								166978	6	32.77	0.477648
								c6.loc33	6	33	0.526492
								167203	6	33.76	0.719437
								c6.loc34	6	34	0.720315
								167164	6	34.25	0.721183
								c6.loc35	6	35	0.738948
								167300	6	35.73	0.748179
								c6.loc36	6	36	0.775089
								167481	6	36.71	0.831052
								c6.loc37	6	37	0.912264
								167748	6	37.2	0.961188
								c6.loc38	6	38	0.935195
								167785	6	38.17	0.929447
								c6.loc39	6	39	0.835636
								167828	6	39.14	0.815964
								167865	6	39.64	0.731164
								c6.loc40	6	40	0.736578
								167937	6	40.13	0.738742
								167933	6	40.62	0.722235
								c6.loc41	6	41	0.598647
								168047	6	41.11	0.56143
								c6.loc42	6	42	0.553712
								168203	6	42.72	0.547491
								175578	7	0	0.0906981
								c7.loc1	7	1	0.0652516
								175486	7	1.62	0.0561942
								c7.loc2	7	2	0.0537173
								175680	7	2.11	0.0530048
								175821	7	2.6	0.0169917
								c7.loc3	7	3	0.039725
								176733	7	3.1	0.0538586
								176786	7	3.59	0.0306942
								c7.loc4	7	4	0.122187
								176945	7	4.08	0.146359
								177023	7	4.57	0.163051
								c7.loc5	7	5	0.177857
								177336	7	5.06	0.179771
								177436	7	5.55	0.185515
								c7.loc6	7	6	0.317164
								177490	7	6.04	0.329184
								177519	7	6.54	0.430766
								c7.loc7	7	7	0.417124
								177582	7	7.03	0.415795
								177954	7	7.52	0.831048
								c7.loc8	7	8	1.15486
								178011	7	8.01	1.16108
								178084	7	8.5	1.11079
								c7.loc9	7	9	1.1772
								178166	7	9.98	1.30695
								c7.loc10	7	10	1.30387
								c7.loc11	7	11	1.1386
								c7.loc12	7	12	0.960898
								172507	7	12.78	0.823269
								c7.loc13	7	13	0.857591
								c7.loc14	7	14	0.999293
								172456	7	14.44	1.05177
								172636	7	14.93	1.2215
								c7.loc15	7	15	1.20433
								173257	7	15.92	0.985775
								c7.loc16	7	16	0.990253
								c7.loc17	7	17	1.04563
								173732	7	17.98	1.09524
								181529	8	0	0.0600194
								c8.loc1	8	1	0.0483231
								c8.loc2	8	2	0.0373451
								c8.loc3	8	3	0.027563
								179160	8	3.91	0.0199981
								c8.loc4	8	4	0.0191217
								181007	8	4.89	0.0118103
								c8.loc5	8	5	0.0106553
								181344	8	5.38	0.0077918
								c8.loc6	8	6	0.0448786
								181455	8	6.37	0.112307
								c8.loc7	8	7	0.119301
								181520	8	7.35	0.124652
								c8.loc8	8	8	0.168169
								c8.loc9	8	9	0.247354
								181794	8	9.34	0.276796
								c8.loc10	8	10	0.222184
								c8.loc11	8	11	0.159337
								181708	8	11.92	0.125734
								c8.loc12	8	12	0.1315
								182241	8	12.76	0.189863
								c8.loc13	8	13	0.188814
								182189	8	13.32	0.187406
								182428	8	13.97	0.116404
								c8.loc14	8	14	0.116385
								182489	8	14.63	0.115992
								c8.loc15	8	15	0.116049
								182564	8	15.28	0.116621
								c8.loc16	8	16	0.116357
								c8.loc17	8	17	0.115934
								c8.loc18	8	18	0.115456
								c8.loc19	8	19	0.114929
								182696	8	19.87	0.11444
								c8.loc20	8	20	0.115806
								c8.loc21	8	21	0.126891
								c8.loc22	8	22	0.138872
								c8.loc23	8	23	0.151546
								c8.loc24	8	24	0.164701
								c8.loc25	8	25	0.178127
								c8.loc26	8	26	0.191632
								182736	8	26.07	0.192576
								c8.loc27	8	27	0.19325
								182825	8	27.06	0.192728
								182959	8	27.55	0.197864
								c8.loc28	8	28	0.197208
								183039	8	28.05	0.196929
								c8.loc29	8	29	0.1936
								c8.loc30	8	30	0.187062
								183087	8	30.68	0.180606
								188874	9	0	0.060836
								c9.loc1	9	1	0.0613454
								c9.loc2	9	2	0.0618314
								188862	9	2.67	0.062155
								c9.loc3	9	3	0.0942409
								c9.loc4	9	4	0.252738
								190427	9	4.67	0.399362
								c9.loc5	9	5	0.476138
								191304	9	5.65	0.623164
								c9.loc6	9	6	0.632157
								c9.loc7	9	7	0.642743
								185189	9	7.63	0.638802
								c9.loc8	9	8	0.61155
								185740	9	8.61	0.549752
								c9.loc9	9	9	0.565491
								186454	9	9.6	0.585339
								c9.loc10	9	10	0.594966
								188435	9	10.09	0.59606
								188454	9	10.58	0.614803
								c9.loc11	9	11	0.576683
								188979	9	11.07	0.570258
								188824	9	11.56	0.568352
								c9.loc12	9	12	0.588167
								189165	9	12.55	0.608501
								c9.loc13	9	13	0.616332
								189168	9	13.04	0.6165
								189388	9	13.53	0.597099
								c9.loc14	9	14	0.655174
								189503	9	14.02	0.656239
								189616	9	14.51	0.679801
								189646	9	15	0.893671
								189644	9	15.5	0.866236
								c9.loc16	9	16	0.850417
								189661	9	16.48	0.82741
								189728	9	16.97	0.749015
								c9.loc17	9	17	0.747596
								190138	9	17.46	0.724747
								c9.loc18	9	18	0.766658
								190209	9	18.95	0.862355
								c9.loc19	9	19	0.841675
								190231	9	19.44	0.640938
								190329	9	19.93	0.520457
								c9.loc20	9	20	0.53857
								190537	9	20.42	0.628589
								c9.loc21	9	21	0.556479
								190923	9	21.4	0.518771
								c9.loc22	9	22	0.521437
								190695	9	22.37	0.522884
								190989	9	22.86	0.526942
								c9.loc23	9	23	0.525351
								190972	9	23.36	0.520941
								c9.loc24	9	24	0.554394
								191236	9	24.83	0.607051
								c9.loc25	9	25	0.603104
								c9.loc26	9	26	0.561916
								191532	9	26.3	0.544123
								185910	9	26.79	0.859425
								c9.loc27	9	27	0.894784
								186638	9	27.28	0.913944
								186226	9	27.77	0.910103
								c9.loc28	9	28	0.727672
								186875	9	28.26	0.529997
								186867	9	28.75	0.518415
								c9.loc29	9	29	0.542668
								c9.loc30	9	30	0.613001
								187060	9	30.73	0.62972
								c9.loc31	9	31	0.667883
								187194	9	31.23	0.701965
								187358	9	31.72	0.746288
								c9.loc32	9	32	0.766275
								187646	9	32.21	0.764906
								187769	9	32.7	0.624008
								c9.loc33	9	33	0.631223
								187880	9	33.68	0.628869
								c9.loc34	9	34	0.649231
								c9.loc35	9	35	0.711703
								c9.loc36	9	36	0.770617
								c9.loc37	9	37	0.823818
								188306	9	37.36	0.841233
								4556	10	0	0.225647
								c10.loc1	10	1	0.235394
								252	10	1.47	0.239504
								c10.loc2	10	2	0.360939
								2380	10	2.45	0.473274
								2246	10	2.94	0.476736
								c10.loc3	10	3	0.489459
								3067	10	3.43	0.559496
								4182	10	3.93	0.62314
								c10.loc4	10	4	0.615028
								c10.loc5	10	5	0.49101
								c10.loc6	10	6	0.362419
								c10.loc7	10	7	0.246871
								5560	10	7.92	0.164478
								c10.loc8	10	8	0.164968
								c10.loc9	10	9	0.163633
								6308	10	9.41	0.159778
								6240	10	9.9	0.159737
								c10.loc10	10	10	0.160212
								6657	10	10.88	0.174977
								c10.loc11	10	11	0.17498
								c10.loc12	10	12	0.174986
								6587	10	12.1	0.174985
								c10.loc13	10	13	0.167186
								6700	10	13.32	0.166204
								6740	10	13.82	0.244597
								c10.loc14	10	14	0.197968
								6848	10	14.31	0.125807
								7129	10	14.8	0.123801
								c10.loc15	10	15	0.114073
								7221	10	15.78	0.0768193
								c10.loc16	10	16	0.0768346
								c10.loc17	10	17	0.0835963
								7502	10	17.25	0.0867383
								7912	10	17.75	0.0914998
								c10.loc18	10	18	0.0862642
								7947	10	18.24	0.0821747
								c10.loc19	10	19	0.0837704
								240	10	19.21	0.0841589
								c10.loc20	10	20	0.0835685
								173	10	20.18	0.0833956
								443	10	20.68	0.0772446
								c10.loc21	10	21	0.0839394
								495	10	21.17	0.0940986
								657	10	21.66	0.0932756
								c10.loc22	10	22	0.100919
								997	10	22.15	0.104386
								c10.loc23	10	23	0.0774254
								1250	10	23.63	0.0747113
								c10.loc24	10	24	0.074525
								1472	10	24.61	0.0742168
								c10.loc25	10	25	0.0686244
								c10.loc26	10	26	0.069943
								2301	10	26.08	0.0709471
								2201	10	26.58	0.0702699
								c10.loc27	10	27	0.0595786
								2409	10	27.07	0.0586332
								c10.loc28	10	28	0.0784279
								2507	10	28.55	0.0895658
								c10.loc29	10	29	0.0885304
								2492	10	29.53	0.087368
								c10.loc30	10	30	0.0287856
								2711	10	30.51	0.00099744
								2725	10	31	0.000794101
								2880	10	31.5	0.00101439
								3014	10	31.99	0.00116724
								c10.loc32	10	32	0.0012726
								3350	10	32.97	0.101782
								c10.loc33	10	33	0.0993137
								3370	10	33.46	0.0625693
								c10.loc34	10	34	0.0864262
								3400	10	34.45	0.111317
								3472	10	34.94	0.126882
								c10.loc35	10	35	0.117247
								3492	10	35.43	0.0620905
								3629	10	35.92	0.078459
								c10.loc36	10	36	0.077718
								4052	10	36.91	0.0684443
								8690	11	0	1.51484
								c11.loc1	11	1	1.61415
								c11.loc2	11	2	1.68929
								c11.loc3	11	3	1.73592
								11152	11	3.5	1.74812
								c11.loc4	11	4	1.76082
								11813	11	4.48	1.77321
								14128	11	4.98	1.87724
								c11.loc5	11	5	1.8768
								14690	11	5.95	1.85515
								c11.loc6	11	6	1.85012
								14409	11	6.92	1.75392
								c11.loc7	11	7	1.75854
								15123	11	7.91	1.72684
								c11.loc8	11	8	1.75222
								15158	11	8.4	1.89267
								15287	11	8.89	1.93916
								c11.loc9	11	9	1.96564
								15723	11	9.38	2.0531
								c11.loc10	11	10	2.23095
								16376	11	10.37	2.33009
								c11.loc11	11	11	2.43745
								16978	11	11.35	2.46782
								17687	11	11.85	2.11862
								c11.loc12	11	12	2.11995
								17145	11	12.34	2.12249
								c11.loc13	11	13	2.30031
								8374	11	13.32	2.31362
								8340	11	13.81	2.30077
								c11.loc14	11	14	2.27146
								8761	11	14.8	2.03519
								c11.loc15	11	15	2.02712
								8836	11	15.29	1.99082
								8876	11	15.78	1.91817
								c11.loc16	11	16	1.99038
								8907	11	16.76	2.1722
								c11.loc17	11	17	2.20594
								c11.loc18	11	18	2.28407
								8973	11	18.23	2.28676
								c11.loc19	11	19	2.07642
								c11.loc20	11	20	1.73936
								9246	11	20.21	1.66428
								c11.loc21	11	21	1.79172
								9283	11	21.52	1.86116
								c11.loc22	11	22	1.85201
								9189	11	22.18	1.84743
								9376	11	22.67	1.90111
								c11.loc23	11	23	1.97101
								9522	11	23.16	1.98871
								9526	11	23.65	2.02285
								c11.loc24	11	24	1.94895
								9910	11	24.14	1.89604
								c11.loc25	11	25	1.55215
								9985	11	25.13	1.4862
								10296	11	25.62	1.71084
								c11.loc26	11	26	1.71202
								10321	11	26.11	1.70466
								10477	11	26.6	1.98479
								c11.loc27	11	27	2.03322
								c11.loc28	11	28	2.0744
								10773	11	28.08	2.07246
								c11.loc29	11	29	1.80792
								c11.loc30	11	30	1.47973
								10812	11	30.55	1.29479
								c11.loc31	11	31	1.15886
								c11.loc32	11	32	0.853039
								10908	11	32.03	0.844231
								11022	11	32.53	0.468301
								c11.loc33	11	33	0.467959
								11405	11	33.02	0.467198
								11261	11	33.51	0.467882
								11838	11	34	0.443207
								11768	11	34.49	0.439619
								11900	11	34.98	0.370371
								c11.loc35	11	35	0.362467
								11984	11	35.47	0.208629
								c11.loc36	11	36	0.204043
								13070	11	36.46	0.196593
								13048	11	36.95	0.244509
								c11.loc37	11	37	0.245433
								12955	11	37.44	0.248529
								12905	11	37.93	0.249817
								c11.loc38	11	38	0.253581
								12674	11	38.92	0.293563
								c11.loc39	11	39	0.29355
								12516	11	39.41	0.293454
								12677	11	39.9	0.29833
								c11.loc40	11	40	0.304514
								12740	11	40.96	0.364777
								22980	12	0	0.731143
								c12.loc1	12	1	0.701141
								c12.loc2	12	2	0.662439
								c12.loc3	12	3	0.617436
								18028	12	3.28	0.604083
								19112	12	3.77	0.586212
								c12.loc4	12	4	0.513775
								19539	12	4.26	0.426682
								20008	12	4.76	0.252975
								c12.loc5	12	5	0.286684
								21527	12	5.25	0.317108
								21673	12	5.74	0.34843
								c12.loc6	12	6	0.366485
								21812	12	6.23	0.374127
								21882	12	6.72	0.31351
								c12.loc7	12	7	0.313317
								22131	12	7.71	0.312343
								c12.loc8	12	8	0.329954
								c12.loc9	12	9	0.385588
								22296	12	9.19	0.395127
								c12.loc10	12	10	0.456389
								22237	12	10.17	0.466678
								c12.loc11	12	11	0.440472
								22774	12	11.14	0.433243
								22993	12	11.64	0.446665
								c12.loc12	12	12	0.431505
								22962	12	12.13	0.426008
								c12.loc13	12	13	0.368097
								23064	12	13.11	0.359501
								c12.loc14	12	14	0.351094
								23400	12	14.58	0.346126
								c12.loc15	12	15	0.355585
								23369	12	15.56	0.368211
								c12.loc16	12	16	0.365716
								23608	12	16.05	0.363885
								23710	12	16.54	0.177805
								c12.loc17	12	17	0.164484
								23726	12	17.52	0.167256
								c12.loc18	12	18	0.171093
								c12.loc19	12	19	0.184723
								23746	12	20	0.206691
								23818	12	20.5	0.215066
								23991	12	20.99	0.138091
								c12.loc21	12	21	0.136549
								24510	12	21.48	0.0771379
								24790	12	21.97	0.168602
								c12.loc22	12	22	0.16965
								25029	12	22.46	0.18749
								18207	12	22.96	0.09813
								c12.loc23	12	23	0.0985902
								17822	12	23.45	0.100174
								c12.loc24	12	24	0.109279
								18384	12	24.43	0.128338
								c12.loc25	12	25	0.143647
								18416	12	25.92	0.163846
								c12.loc26	12	26	0.163947
								c12.loc27	12	27	0.164656
								18727	12	27.39	0.164681
								c12.loc28	12	28	0.160072
								18795	12	28.87	0.149886
								c12.loc29	12	29	0.1522
								18942	12	29.36	0.155643
								c12.loc30	12	30	0.151215
								19487	12	30.83	0.146033
								c12.loc31	12	31	0.152752
								c12.loc32	12	32	0.192563
								19654	12	32.31	0.204444
								19935	12	32.8	0.180663
								c12.loc33	12	33	0.165461
								19972	12	33.29	0.141693
								20187	12	33.78	0.210453
								c12.loc34	12	34	0.209292
								20252	12	34.27	0.216324
								20396	12	34.77	0.228731
								c12.loc35	12	35	0.22949
								c12.loc36	12	36	0.231658
								20420	12	36.25	0.231813
								c12.loc37	12	37	0.214936
								20495	12	37.72	0.196492
								c12.loc38	12	38	0.182588
								20868	12	38.69	0.174454
								c12.loc39	12	39	0.180356
								21002	12	39.19	0.185882
								c12.loc40	12	40	0.215415
								21013	12	40.83	0.248724
								25559	13	0	0.00190339
								26516	13	0.99	0.00080041
								c13.loc1	13	1	0.000779696
								28109	13	1.48	9.99525350984243e-05
								29044	13	1.97	0.0071229
								c13.loc2	13	2	0.00872641
								29077	13	2.46	0.0981587
								c13.loc3	13	3	0.0606792
								29220	13	3.45	0.0353044
								29331	13	3.94	0.0781858
								c13.loc4	13	4	0.0738178
								c13.loc5	13	5	0.0233001
								29613	13	5.41	0.0160847
								c13.loc6	13	6	0.0152138
								29764	13	6.39	0.0249193
								29784	13	6.88	0.0163839
								c13.loc7	13	7	0.0194251
								29942	13	7.86	0.046139
								c13.loc8	13	8	0.0442261
								30218	13	8.84	0.0413761
								c13.loc9	13	9	0.0468874
								30266	13	9.81	0.0793655
								c13.loc10	13	10	0.089045
								30797	13	10.3	0.102892
								31196	13	10.8	0.33135
								c13.loc11	13	11	0.3823
								31281	13	11.29	0.44872
								31301	13	11.78	0.439519
								c13.loc12	13	12	0.452126
								31481	13	12.27	0.478821
								31612	13	12.76	0.480427
								c13.loc13	13	13	0.478795
								31981	13	13.25	0.476522
								32053	13	13.74	0.797441
								c13.loc14	13	14	0.79855
								32122	13	14.24	0.798199
								c13.loc15	13	15	0.812294
								32398	13	15.22	0.806112
								c13.loc16	13	16	0.863094
								32539	13	16.69	0.922309
								c13.loc17	13	17	0.9307
								25308	13	17.18	0.935565
								25481	13	17.68	1.35022
								c13.loc18	13	18	1.35513
								25422	13	18.17	1.3577
								25735	13	18.66	1.31831
								c13.loc19	13	19	1.17385
								25937	13	19.15	1.09459
								26013	13	19.64	0.965039
								c13.loc20	13	20	1.02011
								26097	13	20.13	1.02584
								26430	13	20.63	0.998482
								c13.loc21	13	21	0.883606
								26724	13	21.61	0.66535
								c13.loc22	13	22	0.72461
								26797	13	22.1	0.735086
								c13.loc23	13	23	0.683584
								c13.loc24	13	24	0.620737
								c13.loc25	13	25	0.554297
								27570	13	25.1	0.547556
								c13.loc26	13	26	0.547247
								c13.loc27	13	27	0.540693
								c13.loc28	13	28	0.527756
								27336	13	28.09	0.526297
								27613	13	28.58	0.340324
								c13.loc29	13	29	0.360962
								c13.loc30	13	30	0.387084
								27648	13	30.06	0.3875
								c13.loc31	13	31	0.386261
								27738	13	31.53	0.385358
								c13.loc32	13	32	0.377141
								c13.loc33	13	33	0.334812
								27767	13	33.01	0.334245
								27839	13	33.5	0.356851
								27970	13	34	0.16893
								28070	13	34.49	0.123635
								c13.loc35	13	35	0.104194
								28366	13	35.47	0.105622
								c13.loc36	13	36	0.167882
								28369	13	36.51	0.241856
								35710	14	0	0.758587
								c14.loc1	14	1	0.772136
								35606	14	1.62	0.774515
								c14.loc2	14	2	0.669923
								35875	14	2.12	0.631937
								c14.loc3	14	3	0.746392
								36065	14	3.1	0.76727
								c14.loc4	14	4	0.82244
								36170	14	4.09	0.827416
								c14.loc5	14	5	0.843262
								c14.loc6	14	6	0.855214
								c14.loc7	14	7	0.859285
								c14.loc8	14	8	0.853311
								c14.loc9	14	9	0.835597
								c14.loc10	14	10	0.80539
								c14.loc11	14	11	0.763244
								c14.loc12	14	12	0.711109
								c14.loc13	14	13	0.652049
								c14.loc14	14	14	0.589679
								c14.loc15	14	15	0.527503
								c14.loc16	14	16	0.468405
								c14.loc17	14	17	0.414383
								c14.loc18	14	18	0.366541
								c14.loc19	14	19	0.325239
								33215	14	19.38	0.311237
								c14.loc20	14	20	0.338402
								c14.loc21	14	21	0.374211
								33095	14	21.36	0.383856
								c14.loc22	14	22	0.408579
								33245	14	22.34	0.421905
								33292	14	22.84	0.277897
								c14.loc23	14	23	0.276175
								33557	14	23.82	0.261832
								c14.loc24	14	24	0.251787
								33698	14	24.31	0.232165
								c14.loc25	14	25	0.347183
								34012	14	25.3	0.395193
								c14.loc26	14	26	0.397678
								34151	14	26.39	0.398202
								40726	15	0	1.12623
								c15.loc1	15	1	1.28961
								45505	15	1.65	1.39278
								c15.loc2	15	2	1.35857
								43370	15	2.64	1.29888
								c15.loc3	15	3	1.05418
								41397	15	3.37	0.816399
								c15.loc4	15	4	1.13092
								42714	15	4.1	1.19937
								42755	15	4.6	0.967762
								c15.loc5	15	5	0.926158
								c15.loc6	15	6	0.807385
								42900	15	6.07	0.798835
								c15.loc7	15	7	0.889575
								43042	15	7.05	0.893292
								c15.loc8	15	8	0.61986
								43050	15	8.53	0.523257
								c15.loc9	15	9	0.535853
								43207	15	9.02	0.5363
								43257	15	9.51	0.596671
								c15.loc10	15	10	0.646761
								43486	15	10.5	0.67813
								43576	15	10.99	0.707358
								c15.loc11	15	11	0.709004
								43606	15	11.48	0.744031
								43757	15	11.97	0.77546
								c15.loc12	15	12	0.775543
								43722	15	12.95	0.77811
								c15.loc13	15	13	0.778365
								c15.loc14	15	14	0.772881
								43890	15	14.91	0.748945
								c15.loc15	15	15	0.761659
								44114	15	15.65	0.844188
								c15.loc16	15	16	0.892797
								44445	15	16.38	0.917032
								c15.loc17	15	17	1.0703
								44623	15	17.69	1.21346
								c15.loc18	15	18	1.21618
								44786	15	18.34	1.20356
								c15.loc19	15	19	1.07387
								44864	15	19.78	0.962313
								c15.loc20	15	20	0.980598
								44908	15	20.75	0.941491
								c15.loc21	15	21	0.916934
								45073	15	21.25	0.895851
								45228	15	21.74	0.475983
								c15.loc22	15	22	0.489986
								45123	15	22.72	0.462362
								c15.loc23	15	23	0.460107
								c15.loc24	15	24	0.412553
								45274	15	24.69	8.24873
								c15.loc25	15	25	8.25539
								45299	15	25.19	8.18931
								45685	15	25.68	7.93874
								c15.loc26	15	26	8.19408
								45917	15	26.66	8.49764
								c15.loc27	15	27	8.59444
								c15.loc28	15	28	8.64324
								46080	15	28.14	8.62138
								c15.loc29	15	29	8.98775
								46195	15	29.12	9.0069
								46193	15	29.61	9.04526
								c15.loc30	15	30	8.83857
								38766	15	30.1	8.76675
								38981	15	30.59	8.72252
								c15.loc31	15	31	8.6798
								38905	15	31.08	8.67122
								39061	15	31.57	8.09323
								c15.loc32	15	32	8.37054
								39290	15	32.07	8.40281
								39664	15	32.56	7.64098
								c15.loc33	15	33	7.66168
								39679	15	33.53	7.61122
								c15.loc34	15	34	7.50895
								39842	15	34.5	7.33196
								40071	15	35	0.31252
								c15.loc36	15	36	0.375661
								40489	15	36.48	0.374195
								40662	15	36.97	0.342758
								c15.loc37	15	37	0.315936
								41130	15	37.46	0.0529432
								c15.loc38	15	38	0.018098
								41314	15	38.44	0.0165689
								c15.loc39	15	39	0.00460017
								41478	15	39.91	0.0244568
								c15.loc40	15	40	0.0251452
								41740	15	40.88	0.0321471
								c15.loc41	15	41	0.0329327
								41837	15	41.38	0.0343116
								41901	15	41.87	0.0358925
								c15.loc42	15	42	0.0290211
								c15.loc43	15	43	0.00746282
								41985	15	43.35	0.0116256
								c15.loc44	15	44	0.0237271
								c15.loc45	15	45	0.0509473
								42302	15	45.33	0.0617688
								49901	16	0	0.224797
								c16.loc1	16	1	0.312489
								50990	16	1.08	0.320167
								48847	16	1.59	0.461512
								c16.loc2	16	2	0.455941
								50258	16	2.08	0.453083
								c16.loc3	16	3	0.363747
								51168	16	3.06	0.356003
								47225	16	3.55	0.237382
								c16.loc4	16	4	0.226418
								47013	16	4.04	0.225253
								49077	16	4.54	0.178686
								c16.loc5	16	5	0.207603
								49234	16	5.52	0.236378
								c16.loc6	16	6	0.239094
								49305	16	6.5	0.229832
								c16.loc7	16	7	0.207464
								c16.loc8	16	8	0.164176
								c16.loc9	16	9	0.130873
								49874	16	9.99	0.116464
								c16.loc10	16	10	0.116713
								49918	16	10.48	0.139219
								50013	16	10.97	0.14234
								c16.loc11	16	11	0.142611
								50341	16	11.46	0.145452
								50397	16	11.95	0.177377
								c16.loc12	16	12	0.177779
								50566	16	12.45	0.181347
								50831	16	12.94	0.34216
								c16.loc13	16	13	0.33355
								50847	16	13.93	0.220022
								c16.loc14	16	14	0.219099
								c16.loc15	16	15	0.204122
								50989	16	15.9	0.188314
								c16.loc16	16	16	0.188007
								c16.loc17	16	17	0.184194
								50945	16	17.38	0.182389
								51057	16	17.87	0.147623
								c16.loc18	16	18	0.137559
								51290	16	18.36	0.124738
								51472	16	18.85	0.233095
								c16.loc19	16	19	0.232217
								51565	16	19.34	0.230963
								51782	16	19.83	0.0981792
								c16.loc20	16	20	0.0653335
								52044	16	20.33	0.0335057
								c16.loc21	16	21	0.0156624
								52448	16	21.31	0.032731
								52931	16	21.8	0.048836
								c16.loc22	16	22	0.0477155
								47024	16	22.29	0.0456276
								c16.loc23	16	23	0.00721043
								47150	16	23.77	0.0156488
								c16.loc24	16	24	0.0159051
								c16.loc25	16	25	0.017135
								47527	16	25.25	0.0174774
								47879	16	25.75	0.0201002
								c16.loc26	16	26	0.0206512
								47873	16	26.72	0.0279248
								c16.loc27	16	27	0.0224129
								c16.loc28	16	28	0.031515
								47969	16	28.2	0.0386179
								48039	16	28.69	0.0485903
								c16.loc29	16	29	0.051245
								48101	16	29.18	0.0528333
								c16.loc30	16	30	0.0611839
								48227	16	30.17	0.0628825
								48268	16	30.66	0.0535801
								c16.loc31	16	31	0.0672011
								c16.loc32	16	32	0.140836
								48309	16	32.64	0.209819
								c16.loc33	16	33	0.221975
								c16.loc34	16	34	0.253982
								48417	16	34.61	0.27156
								c16.loc35	16	35	0.252759
								c16.loc36	16	36	0.20999
								c16.loc37	16	37	0.175973
								48531	16	37.37	0.165748
								59721	17	0	0.313806
								c17.loc1	17	1	0.357686
								c17.loc2	17	2	0.39824
								53207	17	2.7	0.424066
								c17.loc3	17	3	0.385765
								55329	17	3.19	0.363382
								c17.loc4	17	4	0.376794
								56192	17	4.18	0.378207
								c17.loc5	17	5	0.34975
								c17.loc6	17	6	0.308366
								56352	17	6.16	0.301297
								c17.loc7	17	7	0.273531
								c17.loc8	17	8	0.235942
								c17.loc9	17	9	0.196574
								56635	17	9.14	0.19112
								c17.loc10	17	10	0.115546
								c17.loc11	17	11	0.0479293
								56932	17	11.98	0.0120387
								c17.loc12	17	12	0.0120553
								c17.loc13	17	13	0.0129044
								56975	17	13.1	0.012991
								c17.loc14	17	14	0.073442
								57140	17	14.08	0.081441
								57082	17	14.58	0.082194
								c17.loc15	17	15	0.0615971
								57574	17	15.89	0.0258553
								c17.loc16	17	16	0.0271512
								57662	17	16.54	0.0329013
								c17.loc17	17	17	0.036781
								57961	17	17.53	0.0402763
								c17.loc18	17	18	0.0391225
								58138	17	18.02	0.0390575
								58248	17	18.51	0.0129063
								58341	17	19	0.0275583
								58493	17	19.99	0.100634
								c17.loc20	17	20	0.100334
								59080	17	20.48	0.0857583
								59735	17	20.97	0.0587067
								c17.loc21	17	21	0.057579
								59749	17	21.46	0.0395363
								59832	17	21.95	0.062263
								c17.loc22	17	22	0.0623647
								53020	17	22.45	0.0631793
								53081	17	22.94	0.0724379
								c17.loc23	17	23	0.0730112
								53149	17	23.43	0.0824649
								c17.loc24	17	24	0.0738291
								53195	17	24.17	0.0793673
								53210	17	24.91	0.0745358
								c17.loc25	17	25	0.0789641
								53344	17	25.4	0.124655
								c17.loc26	17	26	0.139576
								53680	17	26.38	0.147878
								c17.loc27	17	27	0.136626
								54097	17	27.36	0.130943
								c17.loc28	17	28	0.143077
								54132	17	28.33	0.147662
								c17.loc29	17	29	0.160405
								54461	17	29.59	0.172032
								c17.loc30	17	30	0.173845
								54424	17	30.59	0.17572
								c17.loc31	17	31	0.241124
								54548	17	31.28	0.290498
								54497	17	31.77	0.293041
								c17.loc32	17	32	0.297442
								54809	17	32.27	0.295942
								54853	17	32.92	0.297895
								c17.loc33	17	33	0.298012
								c17.loc34	17	34	0.295705
								54926	17	34.23	0.294194
								c17.loc35	17	35	0.313373
								55327	17	35.71	0.334177
								c17.loc36	17	36	0.310936
								56005	17	36.29	0.293473
								c17.loc37	17	37	0.290738
								56134	17	37.07	0.290403
								c17.loc38	17	38	0.298057
								55834	17	38.7	0.301532
								65137	18	0	0.32048
								c18.loc1	18	1	0.342149
								60830	18	1.08	0.343809
								65316	18	1.57	0.344354
								c18.loc2	18	2	0.425247
								65599	18	2.06	0.434959
								c18.loc3	18	3	0.538666
								60239	18	3.05	0.541651
								62335	18	3.54	0.537474
								c18.loc4	18	4	0.36729
								62867	18	4.52	0.203959
								c18.loc5	18	5	0.195527
								62948	18	5.02	0.19546
								63217	18	5.51	0.198256
								63414	18	6	0.305804
								63972	18	6.49	0.135523
								c18.loc7	18	7	0.117883
								c18.loc8	18	8	0.0861728
								64375	18	8.99	0.0594532
								c18.loc9	18	9	0.0597789
								c18.loc10	18	10	0.106024
								c18.loc11	18	11	0.17915
								c18.loc12	18	12	0.276622
								64388	18	12.49	0.331765
								64380	18	12.98	0.30717
								c18.loc13	18	13	0.307902
								c18.loc14	18	14	0.33489
								64585	18	14.45	0.340217
								c18.loc15	18	15	0.359439
								64691	18	15.44	0.366902
								65528	18	15.93	0.319549
								c18.loc16	18	16	0.314905
								65958	18	16.42	0.286877
								66099	18	16.91	0.245975
								c18.loc17	18	17	0.261997
								c18.loc18	18	18	0.463581
								66273	18	18.39	0.546947
								c18.loc19	18	19	0.593766
								66496	18	19.87	0.645497
								c18.loc20	18	20	0.621743
								c18.loc21	18	21	0.452057
								66736	18	21.36	0.397958
								c18.loc22	18	22	0.45827
								60154	18	22.34	0.495274
								c18.loc23	18	23	0.410662
								c18.loc24	18	24	0.286115
								c18.loc25	18	25	0.177592
								60484	18	25.34	0.146321
								c18.loc26	18	26	0.183484
								c18.loc27	18	27	0.247703
								60944	18	27.32	0.269133
								61217	18	27.81	0.222784
								c18.loc28	18	28	0.200204
								61453	18	28.3	0.172467
								61620	18	28.79	0.200895
								c18.loc29	18	29	0.234045
								61740	18	29.28	0.27472
								62008	18	29.78	0.232894
								c18.loc30	18	30	0.234712
								61960	18	30.27	0.230511
								62123	18	30.76	0.0872326
								c18.loc31	18	31	0.133011
								62201	18	31.74	0.321216
								c18.loc32	18	32	0.331822
								c18.loc33	18	33	0.36367
								62289	18	33.72	0.375563
								c18.loc34	18	34	0.361486
								c18.loc35	18	35	0.309154
								62367	18	35.7	0.272954
								c18.loc36	18	36	0.272194
								62701	18	36.19	0.271718
								c18.loc37	18	37	0.271285
								62587	18	37.18	0.271187
								c18.loc38	18	38	0.26966
								c18.loc39	18	39	0.272637
								62667	18	39.26	0.274297
								c18.loc40	18	40	0.270531
								62669	18	40.31	0.26934
								69501	19	0	0.45596
								c19.loc1	19	1	0.437526
								69456	19	1.63	0.433156
								c19.loc2	19	2	0.273469
								69371	19	2.12	0.228049
								68167	19	2.61	0.221865
								c19.loc3	19	3	0.1258
								66939	19	3.6	0.0376917
								c19.loc4	19	4	0.027668
								71692	19	4.58	0.0160468
								c19.loc5	19	5	0.050965
								69649	19	5.07	0.0677927
								c19.loc6	19	6	0.0990574
								69891	19	6.05	0.100656
								c19.loc7	19	7	0.0608549
								69985	19	7.52	0.0616512
								c19.loc8	19	8	0.055548
								70009	19	9	0.0450142
								70156	19	9.49	0.112817
								70220	19	9.98	0.121758
								c19.loc10	19	10	0.122085
								70289	19	10.47	0.130747
								70498	19	10.96	0.169859
								c19.loc11	19	11	0.168759
								71029	19	11.95	0.13415
								c19.loc12	19	12	0.124196
								71288	19	12.44	0.0616402
								71372	19	12.93	0.0773034
								c19.loc13	19	13	0.0780505
								71357	19	13.91	0.088406
								c19.loc14	19	14	0.0843008
								71686	19	14.88	0.0563748
								c19.loc15	19	15	0.055961
								71642	19	15.86	0.0540459
								c19.loc16	19	16	0.061026
								c19.loc17	19	17	0.122257
								71702	19	17.33	0.144816
								72129	19	17.82	0.17201
								c19.loc18	19	18	0.171806
								72084	19	18.31	0.171422
								c19.loc19	19	19	0.110803
								c19.loc20	19	20	0.0402648
								72516	19	20.8	0.00918819
								c19.loc21	19	21	0.00848498
								72547	19	21.54	0.00659966
								c19.loc22	19	22	0.0154335
								72583	19	22.28	0.0227554
								c19.loc23	19	23	0.00199386
								72663	19	23.25	0.00394249
								c19.loc24	19	24	0.00373906
								72704	19	24.22	0.00424454
								c19.loc25	19	25	0.00238044
								72790	19	25.7	0.0100584
								c19.loc26	19	26	0.0087987
								72879	19	26.69	0.00571749
								c19.loc27	19	27	0.00548375
								72898	19	27.18	0.00534876
								73107	19	27.67	0.000595249
								c19.loc28	19	28	0.00397697
								66854	19	28.16	0.00966965
								73202	19	28.66	0.0101711
								c19.loc29	19	29	0.00935664
								66953	19	29.63	0.00765143
								c19.loc30	19	30	0.00775189
								67421	19	30.6	0.00768047
								c19.loc31	19	31	0.0079066
								67346	19	31.09	0.00796265
								67567	19	31.58	0.00823807
								c19.loc32	19	32	0.0045318
								67617	19	32.07	0.00422065
								c19.loc33	19	33	0.00852787
								68018	19	33.55	0.0130271
								c19.loc34	19	34	0.0135099
								c19.loc35	19	35	0.0147354
								68093	19	35.03	0.0147744
								68494	19	35.52	0.0368241
								c19.loc36	19	36	0.0360027
								68548	19	36.5	0.045864
								68607	19	36.99	0.0647747
								c19.loc37	19	37	0.0649525
								c19.loc38	19	38	0.0847722
								c19.loc39	19	39	0.108506
								68884	19	39.72	0.127794
								81968	20	0	0.0825526
								c20.loc1	20	1	0.0481189
								80953	20	1.06	0.0473286
								c20.loc2	20	2	0.0681048
								82785	20	2.54	0.113421
								c20.loc3	20	3	0.118614
								83647	20	3.04	0.118725
								c20.loc4	20	4	0.0738314
								81849	20	4.02	0.0730101
								c20.loc5	20	5	0.126822
								82115	20	5.01	0.12739
								82365	20	5.99	0.154967
								c20.loc6	20	6	0.155401
								83041	20	6.49	0.165722
								c20.loc7	20	7	0.162223
								83156	20	7.47	0.158957
								83191	20	7.96	0.036214
								c20.loc8	20	8	0.0360779
								83533	20	8.46	0.0316608
								83619	20	8.95	0.166511
								c20.loc9	20	9	0.166716
								83818	20	9.44	0.168767
								c20.loc10	20	10	0.183852
								84068	20	10.43	0.228193
								84217	20	10.92	0.373848
								c20.loc11	20	11	0.378738
								84397	20	11.41	0.366226
								c20.loc12	20	12	0.377853
								84455	20	12.4	0.358738
								84521	20	12.89	0.359697
								c20.loc13	20	13	0.376144
								84627	20	13.38	0.457853
								c20.loc14	20	14	16.089
								84723	20	14.37	16.0802
								c20.loc15	20	15	16.7084
								84648	20	15.34	16.6022
								c20.loc16	20	16	18.0613
								84821	20	16.32	18.3278
								84854	20	16.81	18.4321
								c20.loc17	20	17	18.4595
								85228	20	17.3	18.5004
								85469	20	17.79	18.445
								c20.loc18	20	18	18.9567
								80607	20	18.53	19.988
								c20.loc19	20	19	19.1946
								80699	20	19.27	18.0312
								80907	20	19.92	17.9659
								c20.loc20	20	20	17.9689
								c20.loc21	20	21	18.0036
								81055	20	21.27	18.0116
								91362	21	0	0.103674
								87045	21	0.49	0.10648
								87373	21	0.98	0.0209753
								c21.loc1	21	1	0.0209266
								88615	21	1.48	0.0197643
								88758	21	1.97	0.0233682
								c21.loc2	21	2	0.0234204
								89368	21	2.46	0.0257224
								89383	21	2.95	0.00624116
								c21.loc3	21	3	0.00611984
								89434	21	3.44	0.00516059
								89524	21	3.93	0.000262062
								c21.loc4	21	4	0.000552668
								89633	21	4.91	0.0594327
								c21.loc5	21	5	0.0617446
								90075	21	5.88	0.0830099
								c21.loc6	21	6	0.0674954
								90485	21	6.86	0.00303436
								c21.loc7	21	7	0.00236056
								c21.loc8	21	8	9.3336508655284e-07
								90500	21	8.84	0.00152424
								c21.loc9	21	9	0.00277887
								90533	21	9.33	0.00636461
								90585	21	9.82	0.00954284
								c21.loc10	21	10	0.0084091
								90687	21	10.8	0.00533857
								c21.loc11	21	11	0.00514978
								90631	21	11.78	0.016101
								c21.loc12	21	12	0.0232152
								91055	21	12.76	0.0576119
								c21.loc13	21	13	0.0591786
								91129	21	13.26	0.0617367
								91302	21	13.75	0.0315412
								c21.loc14	21	14	0.0310298
								91337	21	14.24	0.0302181
								c21.loc15	21	15	0.0296772
								91434	21	15.22	0.0396917
								91518	21	15.72	0.0525711
								c21.loc16	21	16	0.121995
								91472	21	16.21	0.204172
								92119	21	16.7	0.250753
								c21.loc17	21	17	0.254332
								92241	21	17.68	0.251995
								c21.loc18	21	18	0.309282
								85880	21	18.18	0.338826
								86177	21	18.67	0.257197
								c21.loc19	21	19	0.257215
								c21.loc20	21	20	0.257273
								86202	21	20.15	0.257283
								86219	21	20.64	0.329938
								c21.loc21	21	21	0.31967
								86346	21	21.13	0.315076
								86692	21	21.62	0.304351
								c21.loc22	21	22	0.424038
								87015	21	22.11	0.458347
								87433	21	22.61	0.384279
								c21.loc23	21	23	0.389036
								87567	21	23.1	0.389511
								87663	21	23.59	0.394436
								c21.loc24	21	24	0.272614
								88046	21	24.08	0.249559
								88083	21	24.57	0.138948
								c21.loc25	21	25	0.14238
								88353	21	25.56	0.142358
								c21.loc26	21	26	0.156932
								88347	21	26.56	0.179079
								94515	22	0	0.278679
								c22.loc1	22	1	0.27671
								94078	22	1.08	0.27655
								93239	22	1.57	0.28041
								c22.loc2	22	2	0.280371
								93208	22	2.06	0.278955
								c22.loc3	22	3	0.343704
								99601	22	3.05	0.349239
								c22.loc4	22	4	0.361581
								c22.loc5	22	5	0.367404
								99149	22	5.02	0.367441
								98096	22	5.52	0.487424
								c22.loc6	22	6	0.555865
								95949	22	6.01	0.557069
								97071	22	6.5	0.525315
								96910	22	6.99	0.524291
								c22.loc7	22	7	0.523599
								97215	22	7.48	0.495967
								c22.loc8	22	8	0.60148
								97401	22	8.47	0.697544
								c22.loc9	22	9	0.700342
								97383	22	9.44	0.702663
								c22.loc10	22	10	0.697842
								97442	22	10.18	0.69667
								97704	22	10.91	0.709633
								c22.loc11	22	11	0.717173
								97750	22	11.4	0.767027
								98008	22	11.9	0.763543
								c22.loc12	22	12	0.755074
								98028	22	12.39	0.712414
								c22.loc13	22	13	0.690852
								98436	22	13.37	0.689972
								98550	22	13.86	0.692286
								c22.loc14	22	14	0.713116
								98457	22	14.36	0.754434
								98652	22	14.85	0.840767
								c22.loc15	22	15	0.848372
								c22.loc16	22	16	0.891337
								98814	22	16.83	0.904763
								c22.loc17	22	17	1.02116
								99071	22	17.32	1.22993
								c22.loc18	22	18	1.24547
								99123	22	18.79	1.25613
								c22.loc19	22	19	1.28922
								c22.loc20	22	20	1.41257
								99377	22	20.26	1.43399
								99511	22	20.75	1.38193
								c22.loc21	22	21	1.38814
								99481	22	21.25	1.38718
								99828	22	21.74	1.58132
								c22.loc22	22	22	1.63032
								100029	22	22.72	1.68797
								c22.loc23	22	23	1.76808
								100693	22	23.21	1.79326
								92809	22	23.7	1.31136
								c22.loc24	22	24	1.34125
								93039	22	24.2	1.33621
								93279	22	24.69	1.43257
								c22.loc25	22	25	1.32584
								93552	22	25.67	1.11398
								c22.loc26	22	26	1.06346
								93587	22	26.16	1.02441
								93662	22	26.66	0.965893
								c22.loc27	22	27	0.798028
								94090	22	27.15	0.718908
								c22.loc28	22	28	0.708416
								93923	22	28.13	0.706789
								94662	22	28.86	0.692501
								c22.loc29	22	29	0.688192
								94971	22	29.6	0.644458
								c22.loc30	22	30	0.642768
								94970	22	30.09	0.642373
								95101	22	30.58	0.624173
								c22.loc31	22	31	0.538096
								95122	22	31.07	0.521187
								c22.loc32	22	32	0.37869
								95300	22	32.55	0.336623
								c22.loc33	22	33	0.378976
								95512	22	33.04	0.383656
								c22.loc34	22	34	0.425167
								95817	22	34.03	0.426098
								96098	22	34.52	0.466657
								c22.loc35	22	35	0.472442
								96276	22	35.01	0.472556
								96502	22	35.5	0.629771
								96542	22	35.99	0.807939
								c22.loc36	22	36	0.806961
								96625	22	36.98	0.708549
								109957	23	0	1.36487
								c23.loc1	23	1	1.34193
								102253	23	1.48	1.31387
								105279	23	1.97	1.07971
								c23.loc2	23	2	1.08925
								106719	23	2.96	1.35114
								c23.loc3	23	3	1.38251
								107633	23	3.45	1.70273
								c23.loc4	23	4	1.78613
								107889	23	4.44	1.82864
								107983	23	4.93	1.87839
								c23.loc5	23	5	1.87913
								107724	23	5.91	1.84798
								c23.loc6	23	6	1.85752
								108206	23	6.88	1.92215
								c23.loc7	23	7	1.92673
								108237	23	7.38	1.94108
								108411	23	7.87	2.31907
								c23.loc8	23	8	2.30617
								108550	23	8.36	2.2594
								108802	23	8.85	2.27048
								c23.loc9	23	9	2.24855
								c23.loc10	23	10	2.01862
								109023	23	10.33	1.91321
								c23.loc11	23	11	1.79635
								109281	23	11.32	1.7028
								109304	23	11.81	1.09545
								c23.loc12	23	12	1.13642
								109762	23	12.47	1.20489
								c23.loc13	23	13	1.24472
								110065	23	13.78	1.26813
								c23.loc14	23	14	1.22666
								c23.loc15	23	15	1.04629
								110145	23	15.26	1.00402
								c23.loc16	23	16	0.936944
								c23.loc17	23	17	0.806587
								110316	23	17.23	0.77236
								c23.loc18	23	18	0.725808
								c23.loc19	23	19	0.63126
								100730	23	19.22	0.60667
								c23.loc20	23	20	0.588795
								c23.loc21	23	21	0.549683
								c23.loc22	23	22	0.498812
								102223	23	22.21	0.487771
								c23.loc23	23	23	0.526056
								102696	23	23.7	0.53235
								c23.loc24	23	24	0.53515
								102807	23	24.19	0.528789
								103405	23	24.68	0.478957
								c23.loc25	23	25	0.55233
								103808	23	25.17	0.589603
								c23.loc26	23	26	0.608033
								c23.loc27	23	27	0.620341
								105570	23	27.15	0.621192
								113698	24	0	1.08902
								c24.loc1	24	1	1.11339
								111353	24	1.99	1.11744
								c24.loc2	24	2	1.11169
								113853	24	2.48	0.821168
								c24.loc3	24	3	0.815905
								113478	24	3.46	0.810808
								c24.loc4	24	4	0.815454
								114723	24	4.44	0.798939
								114874	24	4.93	0.794756
								c24.loc5	24	5	0.79789
								114999	24	5.42	0.820342
								115168	24	5.91	0.866142
								c24.loc6	24	6	0.868807
								115109	24	6.4	0.88026
								115127	24	6.89	0.882252
								c24.loc7	24	7	0.913693
								115446	24	7.88	1.15132
								c24.loc8	24	8	1.1484
								c24.loc9	24	9	1.13088
								115633	24	9.86	1.12768
								c24.loc10	24	10	1.13138
								c24.loc11	24	11	1.14295
								115823	24	11.51	1.13644
								c24.loc12	24	12	1.15978
								115869	24	12.33	1.17915
								c24.loc13	24	13	1.16384
								116090	24	13.81	1.1465
								c24.loc14	24	14	1.14265
								116171	24	14.78	1.12814
								c24.loc15	24	15	1.13569
								116454	24	15.76	1.16969
								c24.loc16	24	16	1.16212
								116465	24	16.25	1.1538
								c24.loc17	24	17	1.20952
								116541	24	17.73	1.2281
								c24.loc18	24	18	1.22261
								116759	24	18.22	1.22426
								c24.loc19	24	19	1.50288
								116770	24	19.21	1.54387
								c24.loc20	24	20	1.60068
								116852	24	20.19	1.59753
								c24.loc21	24	21	1.63262
								116902	24	21.66	1.62493
								c24.loc22	24	22	1.6645
								c24.loc23	24	23	1.67953
								116922	24	23.14	1.6691
								117028	24	23.63	1.66155
								c24.loc24	24	24	1.49683
								117077	24	24.13	1.42379
								c24.loc25	24	25	1.48002
								117144	24	25.31	1.49935
								c24.loc26	24	26	1.53669
								c24.loc27	24	27	1.57459
								117170	24	27.09	1.57698
								117215	24	27.59	1.57833
								c24.loc28	24	28	1.61865
								117449	24	28.57	1.63893
								c24.loc29	24	29	1.7267
								112398	24	29.06	1.73012
								112124	24	29.55	1.39305
								c24.loc30	24	30	1.40962
								111964	24	30.53	1.429
								c24.loc31	24	31	1.48702
								111782	24	32	1.62998
								111678	24	32.98	1.58027
								c24.loc33	24	33	1.5805
								111736	24	33.47	1.58598
								c24.loc34	24	34	1.78272
								111622	24	34.44	1.96656
								c24.loc35	24	35	2.04021
								111062	24	35.41	2.07951
								111037	24	35.91	2.07375
								c24.loc36	24	36	2.05944
								112946	24	36.4	1.97407
								c24.loc37	24	37	1.97789
								113356	24	37.38	1.97825
								119137	25	0	1.41652
								c25.loc1	25	1	1.43825
								119659	25	1.09	1.4399
								120191	25	1.58	1.43066
								c25.loc2	25	2	1.37154
								120414	25	2.07	1.36384
								120598	25	2.56	1.35066
								c25.loc3	25	3	1.27318
								120689	25	3.05	1.25906
								120699	25	3.54	1.2529
								c25.loc4	25	4	1.23584
								121049	25	4.04	1.23486
								121681	25	4.53	1.22072
								c25.loc5	25	5	0.857459
								122064	25	5.02	0.842482
								122367	25	6	0.834361
								c25.loc7	25	7	0.88535
								c25.loc8	25	8	0.933647
								123017	25	8.49	0.952014
								122638	25	8.98	0.931059
								c25.loc9	25	9	0.9375
								123291	25	9.47	1.04892
								c25.loc10	25	10	1.02884
								123356	25	10.45	1.01791
								123360	25	10.93	1.01814
								c25.loc11	25	11	1.01746
								c25.loc12	25	12	1.01243
								123626	25	12.22	1.01256
								123929	25	12.87	1.06503
								c25.loc13	25	13	1.06962
								124366	25	13.85	1.05004
								c25.loc14	25	14	1.10125
								124568	25	14.34	1.28027
								124612	25	14.83	1.21405
								c25.loc15	25	15	1.22773
								118571	25	15.82	1.26599
								c25.loc16	25	16	1.27209
								118757	25	16.31	1.27097
								c25.loc17	25	17	1.30825
								118943	25	17.54	1.32825
								c25.loc18	25	18	1.40344
								119179	25	18.77	1.48056
								c25.loc19	25	19	1.51693
								c25.loc20	25	20	1.61213
								119356	25	20.25	1.61799
								119446	25	20.74	1.43226
								c25.loc21	25	21	1.43152
								119460	25	21.23	1.43075
								c25.loc22	25	22	2.01898
								119599	25	22.22	2.15022
								119512	25	22.71	2.16476
								c25.loc23	25	23	2.17775
								119740	25	23.69	2.15108
								c25.loc24	25	24	1.84886
								119852	25	24.18	1.65277
								c25.loc25	25	25	1.36977
								119887	25	25.17	1.29742
								119941	25	25.66	1.19463
								c25.loc26	25	26	1.19813
								120002	25	26.98	1.10097
								c25.loc27	25	27	1.09837
								120045	25	27.63	1.01181
								c25.loc28	25	28	1.00476
								120116	25	28.61	0.987511
								c25.loc29	25	29	0.957174
								120218	25	29.6	0.843644
								c25.loc30	25	30	0.835903
								120274	25	30.58	0.817551
								c25.loc31	25	31	0.914472
								c25.loc32	25	32	1.10283
								120345	25	32.07	1.11241
								c25.loc33	25	33	1.02968
								120349	25	33.66	0.975052
								127154	26	0	0.955376
								125638	26	0.49	0.963181
								125834	26	0.98	1.00092
								c26.loc1	26	1	1.00212
								125989	26	1.48	1.02659
								126061	26	1.97	1.0454
								c26.loc2	26	2	1.04022
								126220	26	2.46	0.930687
								126521	26	2.95	0.979776
								c26.loc3	26	3	0.99935
								126560	26	3.94	1.35282
								c26.loc4	26	4	1.37389
								126630	26	4.43	1.48113
								126986	26	4.92	1.71735
								c26.loc5	26	5	1.72187
								126932	26	5.41	1.74542
								127061	26	5.9	1.83412
								c26.loc6	26	6	1.83081
								127233	26	6.4	1.81755
								127317	26	6.89	1.88315
								c26.loc7	26	7	1.81539
								127345	26	7.38	1.60116
								127461	26	7.87	1.56216
								c26.loc8	26	8	1.6183
								127541	26	8.36	1.74041
								127641	26	8.85	1.8344
								c26.loc9	26	9	1.83675
								128778	26	9.34	1.82992
								128908	26	9.84	1.66118
								c26.loc10	26	10	1.66263
								129095	26	10.33	1.63599
								c26.loc11	26	11	1.6644
								129180	26	11.81	1.61362
								c26.loc12	26	12	1.5851
								129204	26	12.79	1.45942
								130684	27	0	0.0532189
								c27.loc1	27	1	0.0582329
								c27.loc2	27	2	0.0633175
								130292	27	2.48	0.0657491
								130322	27	2.97	0.0251419
								c27.loc3	27	3	0.0238337
								130559	27	3.46	0.00689355
								130616	27	3.96	0.0065497
								c27.loc4	27	4	0.00544869
								130720	27	4.94	0.0116369
								c27.loc5	27	5	0.0116073
								130905	27	5.93	0.013055
								c27.loc6	27	6	0.0129143
								130872	27	6.92	0.011938
								c27.loc7	27	7	0.0119163
								c27.loc8	27	8	0.0124194
								c27.loc9	27	9	0.0145658
								131051	27	9.79	0.0173463
								c27.loc10	27	10	0.0151922
								c27.loc11	27	11	0.0194445
								131565	27	11.28	0.0252093
								131618	27	11.88	0.0993319
								c27.loc12	27	12	0.0993847
								131754	27	12.48	0.0980445
								c27.loc13	27	13	0.123527
								131858	27	13.97	0.162457
								c27.loc14	27	14	0.166584
								131897	27	14.46	0.223283
								c27.loc15	27	15	0.106659
								132059	27	15.44	0.0424426
								c27.loc16	27	16	0.0445672
								132286	27	16.41	0.0454389
								c27.loc17	27	17	0.0385032
								132565	27	17.73	0.030498
								c27.loc18	27	18	0.0143501
								132870	27	18.39	0.00157449
								132940	27	18.88	0.121499
								c27.loc19	27	19	0.127304
								133070	27	19.86	0.156117
								c27.loc20	27	20	0.170386
								c27.loc21	27	21	20.4197
								133096	27	21.84	20.3062
								c27.loc22	27	22	20.3279
								133309	27	22.33	20.3083
								133320	27	22.82	20.9082
								c27.loc23	27	23	22.1721
								133533	27	23.31	23.7138
								133710	27	23.81	25.0164
								c27.loc24	27	24	26.1027
								c27.loc25	27	25	30.3837
								133834	27	25.29	30.8489
								133961	27	25.78	34.3154
								c27.loc26	27	26	33.721
								134352	27	26.27	31.4855
								134371	27	26.76	29.3621
								c27.loc27	27	27	29.384
								c27.loc28	27	28	29.3308
								134382	27	28.24	29.2791
								c27.loc29	27	29	29.245
								129740	27	29.72	29.0668
								c27.loc30	27	30	29.0061
								129856	27	30.21	28.8615
								130112	27	30.7	28.4582
								c27.loc31	27	31	0.135673
								130052	27	31.69	0.0649778
								135319	28	0	0.555098
								c28.loc1	28	1	0.518757
								136338	28	1.01	0.518443
								137292	28	1.5	0.564661
								138624	28	2	0.271148
								134748	28	2.49	0.268265
								c28.loc3	28	3	0.23061
								135084	28	3.97	0.146912
								c28.loc4	28	4	0.146785
								135149	28	4.71	0.143446
								c28.loc5	28	5	0.127725
								135220	28	5.44	0.102522
								c28.loc6	28	6	0.125671
								c28.loc7	28	7	0.19254
								135291	28	7.42	0.227199
								c28.loc8	28	8	0.38298
								135433	28	8.41	0.502464
								135513	28	8.9	0.66125
								c28.loc9	28	9	0.672696
								135710	28	9.39	0.692512
								c28.loc10	28	10	0.74372
								135735	28	10.38	0.755145
								135886	28	10.87	0.679892
								c28.loc11	28	11	0.676949
								135987	28	11.85	0.622519
								c28.loc12	28	12	0.569167
								136092	28	12.84	0.311909
								c28.loc13	28	13	0.304995
								136360	28	13.82	0.2789
								c28.loc14	28	14	0.259097
								c28.loc15	28	15	0.150767
								136663	28	15.29	0.122876
								c28.loc16	28	16	0.141429
								136930	28	16.27	0.158924
								c28.loc17	28	17	0.218312
								136980	28	17.25	0.243298
								137023	28	17.74	0.261444
								c28.loc18	28	18	0.260304
								c28.loc19	28	19	0.264404
								c28.loc20	28	20	0.280925
								137102	28	20.73	0.300004
								c28.loc21	28	21	0.286527
								c28.loc22	28	22	0.260793
								c28.loc23	28	23	0.27277
								137584	28	23.73	0.301632
								c28.loc24	28	24	0.294324
								137833	28	24.71	0.262186
								c28.loc25	28	25	0.210746
								137899	28	25.2	0.17942
								138137	28	25.7	0.126062
								c28.loc26	28	26	0.138831
								138257	28	26.19	0.144943
								138302	28	26.68	0.246149
								c28.loc27	28	27	0.235988
								138407	28	27.17	0.226899
								134519	28	27.66	0.195265
								c28.loc28	28	28	0.210105
								c28.loc29	28	29	0.265196
								c28.loc30	28	30	0.335436
								134510	28	30.68	0.389603

## Sheet: Sheet2
Fig 2. Reduction of flavonoid content in GH1G5-knockout mutants.
(F)
Sample id	Tissue	Value
p50T_1	Cocoon	1.729
p50T_2	Cocoon	1.669
p50T_3	Cocoon	1.85
p50T_4	Cocoon	1.91
p50T_5	Cocoon	1.97
p50T_6	Cocoon	1.85
ΔGd1_1	Cocoon	0.852
ΔGd1_2	Cocoon	0.952
ΔGd1_3	Cocoon	0.702
ΔGd1_4	Cocoon	0.852
ΔGd1_5	Cocoon	0.702
ΔGd1_6	Cocoon	0.672
ΔGd2_1	Cocoon	0.602
ΔGd2_2	Cocoon	0.752
ΔGd2_3	Cocoon	0.702
ΔGd2_4	Cocoon	0.752
ΔGd2_5	Cocoon	0.551
ΔGd2_6	Cocoon	0.486
p50T_1	Midgut	0.157
p50T_2	Midgut	0.143
p50T_3	Midgut	0.128
p50T_4	Midgut	0.177
ΔGd1_1	Midgut	0.039
ΔGd1_2	Midgut	0.05
ΔGd1_3	Midgut	0.053
ΔGd1_4	Midgut	0.065
ΔGd2_1	Midgut	0.065
ΔGd2_2	Midgut	0.073
ΔGd2_3	Midgut	0.061
ΔGd2_4	Midgut	0.066
p50T_1	Hemolymph	10.1
p50T_2	Hemolymph	10.6
p50T_3	Hemolymph	7.7
p50T_4	Hemolymph	8.4
ΔGd1_1	Hemolymph	3.8
ΔGd1_2	Hemolymph	3.9
ΔGd1_3	Hemolymph	3.4
ΔGd1_4	Hemolymph	3.4
ΔGd2_1	Hemolymph	3.8
ΔGd2_2	Hemolymph	3.5
ΔGd2_3	Hemolymph	3.7
ΔGd2_4	Hemolymph	3.6
p50T_1	Middle SG	0.284
p50T_2	Middle SG	0.148
p50T_3	Middle SG	0.152
p50T_4	Middle SG	0.157
ΔGd1_1	Middle SG	0.083
ΔGd1_2	Middle SG	0.089
ΔGd1_3	Middle SG	0.085
ΔGd1_4	Middle SG	0.094
ΔGd2_1	Middle SG	0.07
ΔGd2_2	Middle SG	0.087
ΔGd2_3	Middle SG	0.094
ΔGd2_4	Middle SG	0.086
p50T_1	Posterior SG	0.496
p50T_2	Posterior SG	0.604
p50T_3	Posterior SG	0.692
p50T_4	Posterior SG	0.666
ΔGd1_1	Posterior SG	0.219
ΔGd1_2	Posterior SG	0.249
ΔGd1_3	Posterior SG	0.284
ΔGd1_4	Posterior SG	0.247
ΔGd2_1	Posterior SG	0.214
ΔGd2_2	Posterior SG	0.245
ΔGd2_3	Posterior SG	0.228
ΔGd2_4	Posterior SG	0.249

## Sheet: Sheet3
Fig 3. Hydrolytic activity of GH1G5 on the three major quercetin glycosides in mulberry leaf.
(B)				(D)
Sample id	Substrate	Value		Sample id	ingredient	Value
p50T_1	Rutin	0.296		p50T_1R	Rutin	5.86471
p50T_2	Rutin	0.34		p50T_2R	Rutin	6.03529
p50T_3	Rutin	0.261		p50T_3R	Rutin	6.02941
p50T_4	Rutin	0.242		p50T_4R	Rutin	7.73529
ΔGd1_1	Rutin	0		p50T_5R	Rutin	8.71176
ΔGd1_2	Rutin	0.002		p50T_6R	Rutin	8.87059
ΔGd1_3	Rutin	0.004		ΔGd1_1R	Rutin	0.388235
ΔGd1_4	Rutin	0.004		ΔGd1_2R	Rutin	0.441176
ΔGd2_1	Rutin	0		ΔGd1_3R	Rutin	0.447059
ΔGd2_2	Rutin	0		ΔGd1_4R	Rutin	0.411765
ΔGd2_3	Rutin	0		ΔGd1_5R	Rutin	0.447059
ΔGd2_4	Rutin	0		ΔGd1_6R	Rutin	0.458824
p50T_1	Q3MG	0.525		ΔGd2_1R	Rutin	0.347059
p50T_2	Q3MG	0.643		ΔGd2_2R	Rutin	0.429412
p50T_3	Q3MG	0.434		ΔGd2_3R	Rutin	0.494118
p50T_4	Q3MG	0.462		ΔGd2_4R	Rutin	0.417647
ΔGd1_1	Q3MG	0.372		ΔGd2_5R	Rutin	0.452941
ΔGd1_2	Q3MG	0.511		ΔGd2_6R	Rutin	0.405882
ΔGd1_3	Q3MG	0.399		p50T_1Q	Quercetin	3.13529
ΔGd1_4	Q3MG	0.378		p50T_2Q	Quercetin	4.13529
ΔGd2_1	Q3MG	0.28		p50T_3Q	Quercetin	4.15882
ΔGd2_2	Q3MG	0.375		p50T_4Q	Quercetin	4.24706
ΔGd2_3	Q3MG	0.337		p50T_5Q	Quercetin	2.84118
ΔGd2_4	Q3MG	0.319		p50T_6Q	Quercetin	2.95882
p50T_1	Q3G	0.624		ΔGd1_1Q	Quercetin	4.62353
p50T_2	Q3G	0.742		ΔGd1_2Q	Quercetin	5.06471
p50T_3	Q3G	0.497		ΔGd1_3Q	Quercetin	3.61176
p50T_4	Q3G	0.493		ΔGd1_4Q	Quercetin	2.82941
ΔGd1_1	Q3G	0.496		ΔGd1_5Q	Quercetin	4.11176
ΔGd1_2	Q3G	0.533		ΔGd1_6Q	Quercetin	3.82941
ΔGd1_3	Q3G	0.444		ΔGd2_1Q	Quercetin	4.87647
ΔGd1_4	Q3G	0.502		ΔGd2_2Q	Quercetin	3.71765
ΔGd2_1	Q3G	0.4		ΔGd2_3Q	Quercetin	2.75882
ΔGd2_2	Q3G	0.463		ΔGd2_4Q	Quercetin	3.55882
ΔGd2_3	Q3G	0.378		ΔGd2_5Q	Quercetin	2.63529
ΔGd2_4	Q3G	0.347		ΔGd2_6Q	Quercetin	3.02941

## Sheet: Sheet4
S4 Fig. Expression profile of the candidate genes within the Gd locus in third-day final instar larva of the p50T strain.
Sample id	Tissue	Gene	TPM
p50T_1	Anterior SG	GH1G1	0.984286
p50T_2	Anterior SG	GH1G1	0.62627
p50T_3	Anterior SG	GH1G1	1.0291
p50T_1	Middle SG	GH1G1	5.47602
p50T_2	Middle SG	GH1G1	4.2422
p50T_3	Middle SG	GH1G1	4.45721
p50T_1	Posterior SG	GH1G1	2.70119
p50T_2	Posterior SG	GH1G1	1.89505
p50T_3	Posterior SG	GH1G1	2.45051
p50T_1	Fat body	GH1G1	2.89429
p50T_2	Fat body	GH1G1	1.34199
p50T_3	Fat body	GH1G1	2.0217
p50T_1	Midgut	GH1G1	33.0291
p50T_2	Midgut	GH1G1	41.8556
p50T_3	Midgut	GH1G1	34.8452
p50T_1	Malpighian tubule	GH1G1	166.466
p50T_2	Malpighian tubule	GH1G1	208.59
p50T_3	Malpighian tubule	GH1G1	179.871
p50T_1	Testis	GH1G1	3.87172
p50T_2	Testis	GH1G1	4.69267
p50T_3	Testis	GH1G1	4.83449
p50T_1	Ovary	GH1G1	6.72786
p50T_2	Ovary	GH1G1	5.72919
p50T_3	Ovary	GH1G1	6.16181
p50T_1	Anterior SG	GH1G5	0.038583
p50T_2	Anterior SG	GH1G5	0.024541
p50T_3	Anterior SG	GH1G5	0
p50T_1	Middle SG	GH1G5	0
p50T_2	Middle SG	GH1G5	0.167378
p50T_3	Middle SG	GH1G5	0
p50T_1	Posterior SG	GH1G5	0
p50T_2	Posterior SG	GH1G5	0.022075
p50T_3	Posterior SG	GH1G5	0
p50T_1	Fat body	GH1G5	0.027558
p50T_2	Fat body	GH1G5	0.035987
p50T_3	Fat body	GH1G5	0.072887
p50T_1	Midgut	GH1G5	165.871
p50T_2	Midgut	GH1G5	196.973
p50T_3	Midgut	GH1G5	176.233
p50T_1	Malpighian tubule	GH1G5	0.804665
p50T_2	Malpighian tubule	GH1G5	3.03601
p50T_3	Malpighian tubule	GH1G5	0.827504
p50T_1	Testis	GH1G5	0.139301
p50T_2	Testis	GH1G5	0.241107
p50T_3	Testis	GH1G5	0.290179
p50T_1	Ovary	GH1G5	0.068834
p50T_2	Ovary	GH1G5	0.191643
p50T_3	Ovary	GH1G5	0
p50T_1	Anterior SG	GH1G9	0
p50T_2	Anterior SG	GH1G9	0.012186
p50T_3	Anterior SG	GH1G9	0.014809
p50T_1	Middle SG	GH1G9	0
p50T_2	Middle SG	GH1G9	0.033241
p50T_3	Middle SG	GH1G9	0
p50T_1	Posterior SG	GH1G9	0
p50T_2	Posterior SG	GH1G9	0
p50T_3	Posterior SG	GH1G9	0
p50T_1	Fat body	GH1G9	0.218929
p50T_2	Fat body	GH1G9	0.10721
p50T_3	Fat body	GH1G9	1.97837
p50T_1	Midgut	GH1G9	99.9345
p50T_2	Midgut	GH1G9	111.369
p50T_3	Midgut	GH1G9	97.6292
p50T_1	Malpighian tubule	GH1G9	0.029596
p50T_2	Malpighian tubule	GH1G9	0.896429
p50T_3	Malpighian tubule	GH1G9	0.071466
p50T_1	Testis	GH1G9	0.184477
p50T_2	Testis	GH1G9	0.27939
p50T_3	Testis	GH1G9	0.329378
p50T_1	Ovary	GH1G9	4.78565
p50T_2	Ovary	GH1G9	4.18735
p50T_3	Ovary	GH1G9	4.65707

## Sheet: Sheet5
S5 Fig. Total flavonoid content in cocoons of the p50T strain and KWMTBOMO12227-knockout lineages reared on fresh mulberry leaves.
Sample id	Value
p50T_1	12.9059
p50T_2	13.7824
p50T_3	14.9941
p50T_4	13.6588
p50T_5	14.2882
p50T_6	14.1706
ΔGd1_1	5.94706
ΔGd1_2	4.63529
ΔGd1_3	4.15882
ΔGd1_4	5.48235
ΔGd1_5	5.41765
ΔGd1_6	5.90588
ΔGd2_1	3.79412
ΔGd2_2	3.34118
ΔGd2_3	3.6
ΔGd2_4	3.22353
ΔGd2_5	4
ΔGd2_6	4.22941

## Sheet: Sheet6
S6 Fig. RNA-seq read alignment to the genomic sequence of GH1G5.
Sample id	Target	TPM
p50T_1	15 bp extension	102.267
p50T_2	15 bp extension	127.467
p50T_3	15 bp extension	130.633
p50T_1	Exon 10	673.842
p50T_2	Exon 10	895.136
p50T_3	Exon 10	789.266

## Sheet: Sheet7
S7 Fig. Weight of pupae and cocoons of p50T and GH1G5 knockout mutants.
(A)							(B)
Sample id	Pupa weight		Sample id	Pupa weight			Sample id	Cocoon weight		Sample id	Cocoon weight
p50T_Artificial_1	1.016		p50T_Freshleaf_1	0.847			p50T_Artificial_1	0.067		p50T_Freshleaf_1	0.099
p50T_Artificial_2	0.999		p50T_Freshleaf_2	0.853			p50T_Artificial_2	0.071		p50T_Freshleaf_2	0.096
p50T_Artificial_3	0.982		p50T_Freshleaf_3	0.878			p50T_Artificial_3	0.066		p50T_Freshleaf_3	0.087
p50T_Artificial_4	0.952		p50T_Freshleaf_4	0.883			p50T_Artificial_4	0.084		p50T_Freshleaf_4	0.106
p50T_Artificial_5	0.941		p50T_Freshleaf_5	0.902			p50T_Artificial_5	0.057		p50T_Freshleaf_5	0.098
p50T_Artificial_6	0.914		p50T_Freshleaf_6	0.813			p50T_Artificial_6	0.077		p50T_Freshleaf_6	0.102
p50T_Artificial_7	0.908		p50T_Freshleaf_7	0.87			p50T_Artificial_7	0.081		p50T_Freshleaf_7	0.096
p50T_Artificial_8	0.892		p50T_Freshleaf_8	0.86			p50T_Artificial_8	0.046		p50T_Freshleaf_8	0.104
p50T_Artificial_9	0.871		p50T_Freshleaf_9	0.957			p50T_Artificial_9	0.045		p50T_Freshleaf_9	0.107
p50T_Artificial_10	0.869		p50T_Freshleaf_10	0.857			p50T_Artificial_10	0.044		p50T_Freshleaf_10	0.096
p50T_Artificial_11	0.859		p50T_Freshleaf_11	0.868			p50T_Artificial_11	0.062		p50T_Freshleaf_11	0.096
p50T_Artificial_12	0.856		p50T_Freshleaf_12	0.835			p50T_Artificial_12	0.064		p50T_Freshleaf_12	0.098
p50T_Artificial_13	0.844		p50T_Freshleaf_13	0.858			p50T_Artificial_13	0.063		p50T_Freshleaf_13	0.111
p50T_Artificial_14	0.839		p50T_Freshleaf_14	0.857			p50T_Artificial_14	0.069		p50T_Freshleaf_14	0.099
p50T_Artificial_15	0.823		p50T_Freshleaf_15	0.84			p50T_Artificial_15	0.079		p50T_Freshleaf_15	0.084
p50T_Artificial_16	0.804		p50T_Freshleaf_16	0.811			p50T_Artificial_16	0.027		p50T_Freshleaf_16	0.075
p50T_Artificial_17	0.804		p50T_Freshleaf_17	0.941			p50T_Artificial_17	0.093		p50T_Freshleaf_17	0.107
p50T_Artificial_18	0.794		p50T_Freshleaf_18	0.904			p50T_Artificial_18	0.083		p50T_Freshleaf_18	0.095
p50T_Artificial_19	0.784		p50T_Freshleaf_19	0.801			p50T_Artificial_19	0.087		p50T_Freshleaf_19	0.082
p50T_Artificial_20	0.784		p50T_Freshleaf_20	0.948			p50T_Artificial_20	0.095		p50T_Freshleaf_20	0.119
p50T_Artificial_21	0.783		p50T_Freshleaf_21	0.904			p50T_Artificial_21	0.066		p50T_Freshleaf_21	0.106
p50T_Artificial_22	0.768		p50T_Freshleaf_22	0.859			p50T_Artificial_22	0.042		p50T_Freshleaf_22	0.097
p50T_Artificial_23	0.767		p50T_Freshleaf_23	0.787			p50T_Artificial_23	0.035		p50T_Freshleaf_23	0.086
p50T_Artificial_24	0.761		p50T_Freshleaf_24	0.832			p50T_Artificial_24	0.085		p50T_Freshleaf_24	0.097
p50T_Artificial_25	0.756		p50T_Freshleaf_25	0.945			p50T_Artificial_25	0.076		p50T_Freshleaf_25	0.11
p50T_Artificial_26	0.746		p50T_Freshleaf_26	0.841			p50T_Artificial_26	0.077		p50T_Freshleaf_26	0.107
p50T_Artificial_27	0.742		p50T_Freshleaf_27	0.887			p50T_Artificial_27	0.073		p50T_Freshleaf_27	0.111
p50T_Artificial_28	0.739		p50T_Freshleaf_28	0.797			p50T_Artificial_28	0.081		p50T_Freshleaf_28	0.095
p50T_Artificial_29	0.738		p50T_Freshleaf_29	0.786			p50T_Artificial_29	0.087		p50T_Freshleaf_29	0.087
p50T_Artificial_30	0.732		p50T_Freshleaf_30	0.796			p50T_Artificial_30	0.052		p50T_Freshleaf_30	0.087
p50T_Artificial_31	0.729		p50T_Freshleaf_31	0.86			p50T_Artificial_31	0.046		p50T_Freshleaf_31	0.09
p50T_Artificial_32	0.729		p50T_Freshleaf_32	0.874			p50T_Artificial_32	0.045		p50T_Freshleaf_32	0.095
p50T_Artificial_33	0.723		p50T_Freshleaf_33	0.778			p50T_Artificial_33	0.039		p50T_Freshleaf_33	0.091
p50T_Artificial_34	0.718		p50T_Freshleaf_34	0.831			p50T_Artificial_34	0.072		p50T_Freshleaf_34	0.105
p50T_Artificial_35	0.714		p50T_Freshleaf_35	0.834			p50T_Artificial_35	0.068		p50T_Freshleaf_35	0.087
p50T_Artificial_36	0.712		p50T_Freshleaf_36	0.711			p50T_Artificial_36	0.065		p50T_Freshleaf_36	0.081
p50T_Artificial_37	0.711		p50T_Freshleaf_37	0.907			p50T_Artificial_37	0.081		p50T_Freshleaf_37	0.096
p50T_Artificial_38	0.701		p50T_Freshleaf_38	0.81			p50T_Artificial_38	0.071		p50T_Freshleaf_38	0.074
p50T_Artificial_39	0.699		p50T_Freshleaf_39	0.822			p50T_Artificial_39	0.073		p50T_Freshleaf_39	0.078
p50T_Artificial_40	0.69		p50T_Freshleaf_40	0.756			p50T_Artificial_40	0.06		p50T_Freshleaf_40	0.08
p50T_Artificial_41	0.68		p50T_Freshleaf_41	0.745			p50T_Artificial_41	0.071		p50T_Freshleaf_41	0.087
p50T_Artificial_42	0.678		p50T_Freshleaf_42	0.814			p50T_Artificial_42	0.079		p50T_Freshleaf_42	0.085
p50T_Artificial_43	0.676		p50T_Freshleaf_43	0.768			p50T_Artificial_43	0.063		p50T_Freshleaf_43	0.074
p50T_Artificial_44	0.675		p50T_Freshleaf_44	0.829			p50T_Artificial_44	0.084		p50T_Freshleaf_44	0.085
p50T_Artificial_45	0.672		p50T_Freshleaf_45	0.803			p50T_Artificial_45	0.072		p50T_Freshleaf_45	0.092
p50T_Artificial_46	0.671		p50T_Freshleaf_46	0.808			p50T_Artificial_46	0.065		p50T_Freshleaf_46	0.077
p50T_Artificial_47	0.664		p50T_Freshleaf_47	0.785			p50T_Artificial_47	0.075		p50T_Freshleaf_47	0.072
p50T_Artificial_48	0.662		ΔGd1_Freshleaf_1	0.903			p50T_Artificial_48	0.075		ΔGd1_Freshleaf_1	0.116
p50T_Artificial_49	0.66		ΔGd1_Freshleaf_2	0.921			p50T_Artificial_49	0.059		ΔGd1_Freshleaf_2	0.109
p50T_Artificial_50	0.66		ΔGd1_Freshleaf_3	0.852			p50T_Artificial_50	0.063		ΔGd1_Freshleaf_3	0.1
p50T_Artificial_51	0.654		ΔGd1_Freshleaf_4	0.883			p50T_Artificial_51	0.062		ΔGd1_Freshleaf_4	0.104
p50T_Artificial_52	0.649		ΔGd1_Freshleaf_5	0.818			p50T_Artificial_52	0.066		ΔGd1_Freshleaf_5	0.086
p50T_Artificial_53	0.645		ΔGd1_Freshleaf_6	0.831			p50T_Artificial_53	0.06		ΔGd1_Freshleaf_6	0.098
p50T_Artificial_54	0.642		ΔGd1_Freshleaf_7	0.852			p50T_Artificial_54	0.059		ΔGd1_Freshleaf_7	0.099
p50T_Artificial_55	0.638		ΔGd1_Freshleaf_8	0.946			p50T_Artificial_55	0.064		ΔGd1_Freshleaf_8	0.102
p50T_Artificial_56	0.635		ΔGd1_Freshleaf_9	0.803			p50T_Artificial_56	0.065		ΔGd1_Freshleaf_9	0.106
p50T_Artificial_57	0.624		ΔGd1_Freshleaf_10	0.833			p50T_Artificial_57	0.072		ΔGd1_Freshleaf_10	0.097
p50T_Artificial_58	0.621		ΔGd1_Freshleaf_11	0.715			p50T_Artificial_58	0.077		ΔGd1_Freshleaf_11	0.082
p50T_Artificial_59	0.612		ΔGd1_Freshleaf_12	0.828			p50T_Artificial_59	0.032		ΔGd1_Freshleaf_12	0.102
p50T_Artificial_60	0.603		ΔGd1_Freshleaf_13	0.877			p50T_Artificial_60	0.053		ΔGd1_Freshleaf_13	0.109
p50T_Artificial_61	0.598		ΔGd1_Freshleaf_14	0.92			p50T_Artificial_61	0.051		ΔGd1_Freshleaf_14	0.105
p50T_Artificial_62	0.591		ΔGd1_Freshleaf_15	0.891			p50T_Artificial_62	0.057		ΔGd1_Freshleaf_15	0.093
p50T_Artificial_63	0.587		ΔGd1_Freshleaf_16	0.9			p50T_Artificial_63	0.052		ΔGd1_Freshleaf_16	0.097
p50T_Artificial_64	0.581		ΔGd1_Freshleaf_17	0.887			p50T_Artificial_64	0.058		ΔGd1_Freshleaf_17	0.112
p50T_Artificial_65	0.579		ΔGd1_Freshleaf_18	0.87			p50T_Artificial_65	0.051		ΔGd1_Freshleaf_18	0.097
p50T_Artificial_66	0.56		ΔGd1_Freshleaf_19	0.856			p50T_Artificial_66	0.064		ΔGd1_Freshleaf_19	0.089
p50T_Artificial_67	0.521		ΔGd1_Freshleaf_20	0.888			p50T_Artificial_67	0.052		ΔGd1_Freshleaf_20	0.114
p50T_Artificial_68	0.516		ΔGd1_Freshleaf_21	0.877			p50T_Artificial_68	0.053		ΔGd1_Freshleaf_21	0.106
p50T_Artificial_69	0.402		ΔGd1_Freshleaf_22	0.875			p50T_Artificial_69	0.06		ΔGd1_Freshleaf_22	0.109
p50T_Artificial_70	0.391		ΔGd1_Freshleaf_23	0.747			p50T_Artificial_70	0.047		ΔGd1_Freshleaf_23	0.082
ΔGd1_Artificial_1	1.023		ΔGd1_Freshleaf_24	0.829			ΔGd1_Artificial_1	0.115		ΔGd1_Freshleaf_24	0.094
ΔGd1_Artificial_2	0.97		ΔGd1_Freshleaf_25	0.85			ΔGd1_Artificial_2	0.106		ΔGd1_Freshleaf_25	0.106
ΔGd1_Artificial_3	0.96		ΔGd1_Freshleaf_26	0.881			ΔGd1_Artificial_3	0.112		ΔGd1_Freshleaf_26	0.107
ΔGd1_Artificial_4	0.92		ΔGd1_Freshleaf_27	0.908			ΔGd1_Artificial_4	0.116		ΔGd1_Freshleaf_27	0.103
ΔGd1_Artificial_5	0.879		ΔGd1_Freshleaf_28	0.861			ΔGd1_Artificial_5	0.071		ΔGd1_Freshleaf_28	0.102
ΔGd1_Artificial_6	0.877		ΔGd1_Freshleaf_29	0.874			ΔGd1_Artificial_6	0.101		ΔGd1_Freshleaf_29	0.087
ΔGd1_Artificial_7	0.856		ΔGd1_Freshleaf_30	0.95			ΔGd1_Artificial_7	0.077		ΔGd1_Freshleaf_30	0.113
ΔGd1_Artificial_8	0.854		ΔGd1_Freshleaf_31	0.811			ΔGd1_Artificial_8	0.088		ΔGd1_Freshleaf_31	0.093
ΔGd1_Artificial_9	0.852		ΔGd1_Freshleaf_32	0.71			ΔGd1_Artificial_9	0.091		ΔGd1_Freshleaf_32	0.081
ΔGd1_Artificial_10	0.85		ΔGd1_Freshleaf_33	0.79			ΔGd1_Artificial_10	0.091		ΔGd1_Freshleaf_33	0.08
ΔGd1_Artificial_11	0.849		ΔGd1_Freshleaf_34	0.8			ΔGd1_Artificial_11	0.1		ΔGd1_Freshleaf_34	0.099
ΔGd1_Artificial_12	0.828		ΔGd1_Freshleaf_35	0.794			ΔGd1_Artificial_12	0.076		ΔGd1_Freshleaf_35	0.1
ΔGd1_Artificial_13	0.826		ΔGd1_Freshleaf_36	0.865			ΔGd1_Artificial_13	0.084		ΔGd1_Freshleaf_36	0.105
ΔGd1_Artificial_14	0.825		ΔGd1_Freshleaf_37	0.719			ΔGd1_Artificial_14	0.09		ΔGd1_Freshleaf_37	0.083
ΔGd1_Artificial_15	0.815		ΔGd1_Freshleaf_38	0.902			ΔGd1_Artificial_15	0.084		ΔGd1_Freshleaf_38	0.102
ΔGd1_Artificial_16	0.815		ΔGd1_Freshleaf_39	0.844			ΔGd1_Artificial_16	0.086		ΔGd1_Freshleaf_39	0.098
ΔGd1_Artificial_17	0.811		ΔGd1_Freshleaf_40	0.779			ΔGd1_Artificial_17	0.102		ΔGd1_Freshleaf_40	0.086
ΔGd1_Artificial_18	0.801		ΔGd1_Freshleaf_41	0.752			ΔGd1_Artificial_18	0.085		ΔGd1_Freshleaf_41	0.09
ΔGd1_Artificial_19	0.798		ΔGd1_Freshleaf_42	0.828			ΔGd1_Artificial_19	0.077		ΔGd1_Freshleaf_42	0.11
ΔGd1_Artificial_20	0.792		ΔGd1_Freshleaf_43	0.897			ΔGd1_Artificial_20	0.072		ΔGd1_Freshleaf_43	0.115
ΔGd1_Artificial_21	0.786		ΔGd1_Freshleaf_44	0.894			ΔGd1_Artificial_21	0.087		ΔGd1_Freshleaf_44	0.116
ΔGd1_Artificial_22	0.779		ΔGd1_Freshleaf_45	0.886			ΔGd1_Artificial_22	0.082		ΔGd1_Freshleaf_45	0.109
ΔGd1_Artificial_23	0.774		ΔGd1_Freshleaf_46	0.757			ΔGd1_Artificial_23	0.082		ΔGd1_Freshleaf_46	0.083
ΔGd1_Artificial_24	0.774		ΔGd1_Freshleaf_47	0.875			ΔGd1_Artificial_24	0.074		ΔGd1_Freshleaf_47	0.083
ΔGd1_Artificial_25	0.772		ΔGd1_Freshleaf_48	0.829			ΔGd1_Artificial_25	0.063		ΔGd1_Freshleaf_48	0.088
ΔGd1_Artificial_26	0.771		ΔGd1_Freshleaf_49	0.859			ΔGd1_Artificial_26	0.071		ΔGd1_Freshleaf_49	0.106
ΔGd1_Artificial_27	0.766		ΔGd1_Freshleaf_50	0.803			ΔGd1_Artificial_27	0.074		ΔGd1_Freshleaf_50	0.08
ΔGd1_Artificial_28	0.765		ΔGd2_Freshleaf_1	0.956			ΔGd1_Artificial_28	0.084		ΔGd2_Freshleaf_1	0.122
ΔGd1_Artificial_29	0.761		ΔGd2_Freshleaf_2	0.842			ΔGd1_Artificial_29	0.076		ΔGd2_Freshleaf_2	0.103
ΔGd1_Artificial_30	0.76		ΔGd2_Freshleaf_3	0.844			ΔGd1_Artificial_30	0.076		ΔGd2_Freshleaf_3	0.096
ΔGd1_Artificial_31	0.755		ΔGd2_Freshleaf_4	0.937			ΔGd1_Artificial_31	0.078		ΔGd2_Freshleaf_4	0.106
ΔGd1_Artificial_32	0.748		ΔGd2_Freshleaf_5	0.911			ΔGd1_Artificial_32	0.072		ΔGd2_Freshleaf_5	0.102
ΔGd1_Artificial_33	0.746		ΔGd2_Freshleaf_6	0.949			ΔGd1_Artificial_33	0.079		ΔGd2_Freshleaf_6	0.121
ΔGd1_Artificial_34	0.743		ΔGd2_Freshleaf_7	0.916			ΔGd1_Artificial_34	0.085		ΔGd2_Freshleaf_7	0.102
ΔGd1_Artificial_35	0.74		ΔGd2_Freshleaf_8	0.937			ΔGd1_Artificial_35	0.072		ΔGd2_Freshleaf_8	0.11
ΔGd1_Artificial_36	0.737		ΔGd2_Freshleaf_9	0.941			ΔGd1_Artificial_36	0.09		ΔGd2_Freshleaf_9	0.112
ΔGd1_Artificial_37	0.736		ΔGd2_Freshleaf_10	0.849			ΔGd1_Artificial_37	0.067		ΔGd2_Freshleaf_10	0.098
ΔGd1_Artificial_38	0.735		ΔGd2_Freshleaf_11	0.879			ΔGd1_Artificial_38	0.095		ΔGd2_Freshleaf_11	0.093
ΔGd1_Artificial_39	0.734		ΔGd2_Freshleaf_12	0.87			ΔGd1_Artificial_39	0.071		ΔGd2_Freshleaf_12	0.103
ΔGd1_Artificial_40	0.732		ΔGd2_Freshleaf_13	0.826			ΔGd1_Artificial_40	0.083		ΔGd2_Freshleaf_13	0.099
ΔGd1_Artificial_41	0.728		ΔGd2_Freshleaf_14	0.86			ΔGd1_Artificial_41	0.094		ΔGd2_Freshleaf_14	0.089
ΔGd1_Artificial_42	0.726		ΔGd2_Freshleaf_15	0.871			ΔGd1_Artificial_42	0.076		ΔGd2_Freshleaf_15	0.094
ΔGd1_Artificial_43	0.717		ΔGd2_Freshleaf_16	0.808			ΔGd1_Artificial_43	0.067		ΔGd2_Freshleaf_16	0.088
ΔGd1_Artificial_44	0.717		ΔGd2_Freshleaf_17	0.854			ΔGd1_Artificial_44	0.08		ΔGd2_Freshleaf_17	0.099
ΔGd1_Artificial_45	0.717		ΔGd2_Freshleaf_18	0.84			ΔGd1_Artificial_45	0.066		ΔGd2_Freshleaf_18	0.082
ΔGd1_Artificial_46	0.715		ΔGd2_Freshleaf_19	0.908			ΔGd1_Artificial_46	0.071		ΔGd2_Freshleaf_19	0.1
ΔGd1_Artificial_47	0.7		ΔGd2_Freshleaf_20	0.867			ΔGd1_Artificial_47	0.068		ΔGd2_Freshleaf_20	0.089
ΔGd1_Artificial_48	0.7		ΔGd2_Freshleaf_21	0.917			ΔGd1_Artificial_48	0.082		ΔGd2_Freshleaf_21	0.119
ΔGd1_Artificial_49	0.699		ΔGd2_Freshleaf_22	0.819			ΔGd1_Artificial_49	0.064		ΔGd2_Freshleaf_22	0.09
ΔGd1_Artificial_50	0.699		ΔGd2_Freshleaf_23	0.879			ΔGd1_Artificial_50	0.075		ΔGd2_Freshleaf_23	0.096
ΔGd1_Artificial_51	0.698		ΔGd2_Freshleaf_24	0.845			ΔGd1_Artificial_51	0.079		ΔGd2_Freshleaf_24	0.1
ΔGd1_Artificial_52	0.698		ΔGd2_Freshleaf_25	0.963			ΔGd1_Artificial_52	0.085		ΔGd2_Freshleaf_25	0.104
ΔGd1_Artificial_53	0.696		ΔGd2_Freshleaf_26	0.931			ΔGd1_Artificial_53	0.061		ΔGd2_Freshleaf_26	0.119
ΔGd1_Artificial_54	0.69		ΔGd2_Freshleaf_27	0.938			ΔGd1_Artificial_54	0.076		ΔGd2_Freshleaf_27	0.081
ΔGd1_Artificial_55	0.686		ΔGd2_Freshleaf_28	0.821			ΔGd1_Artificial_55	0.072		ΔGd2_Freshleaf_28	0.087
ΔGd1_Artificial_56	0.683		ΔGd2_Freshleaf_29	0.864			ΔGd1_Artificial_56	0.069		ΔGd2_Freshleaf_29	0.104
ΔGd1_Artificial_57	0.683		ΔGd2_Freshleaf_30	0.854			ΔGd1_Artificial_57	0.063		ΔGd2_Freshleaf_30	0.092
ΔGd1_Artificial_58	0.681		ΔGd2_Freshleaf_31	0.815			ΔGd1_Artificial_58	0.069		ΔGd2_Freshleaf_31	0.095
ΔGd1_Artificial_59	0.679		ΔGd2_Freshleaf_32	0.866			ΔGd1_Artificial_59	0.074		ΔGd2_Freshleaf_32	0.102
ΔGd1_Artificial_60	0.672		ΔGd2_Freshleaf_33	0.92			ΔGd1_Artificial_60	0.069		ΔGd2_Freshleaf_33	0.115
ΔGd1_Artificial_61	0.67		ΔGd2_Freshleaf_34	0.806			ΔGd1_Artificial_61	0.062		ΔGd2_Freshleaf_34	0.078
ΔGd1_Artificial_62	0.662		ΔGd2_Freshleaf_35	0.9			ΔGd1_Artificial_62	0.083		ΔGd2_Freshleaf_35	0.111
ΔGd1_Artificial_63	0.648		ΔGd2_Freshleaf_36	0.906			ΔGd1_Artificial_63	0.077		ΔGd2_Freshleaf_36	0.101
ΔGd1_Artificial_64	0.638		ΔGd2_Freshleaf_37	0.776			ΔGd1_Artificial_64	0.078		ΔGd2_Freshleaf_37	0.086
ΔGd1_Artificial_65	0.63		ΔGd2_Freshleaf_38	0.87			ΔGd1_Artificial_65	0.068		ΔGd2_Freshleaf_38	0.096
ΔGd1_Artificial_66	0.628		ΔGd2_Freshleaf_39	0.884			ΔGd1_Artificial_66	0.062		ΔGd2_Freshleaf_39	0.092
ΔGd1_Artificial_67	0.613		ΔGd2_Freshleaf_40	0.815			ΔGd1_Artificial_67	0.056		ΔGd2_Freshleaf_40	0.091
ΔGd1_Artificial_68	0.604		ΔGd2_Freshleaf_41	0.919			ΔGd1_Artificial_68	0.054		ΔGd2_Freshleaf_41	0.115
ΔGd1_Artificial_69	0.6		ΔGd2_Freshleaf_42	0.913			ΔGd1_Artificial_69	0.068		ΔGd2_Freshleaf_42	0.112
ΔGd1_Artificial_70	0.599		ΔGd2_Freshleaf_43	0.811			ΔGd1_Artificial_70	0.055		ΔGd2_Freshleaf_43	0.084
ΔGd1_Artificial_71	0.592		ΔGd2_Freshleaf_44	0.789			ΔGd1_Artificial_71	0.056		ΔGd2_Freshleaf_44	0.095
ΔGd1_Artificial_72	0.59		ΔGd2_Freshleaf_45	0.81			ΔGd1_Artificial_72	0.063		ΔGd2_Freshleaf_45	0.092
ΔGd1_Artificial_73	0.584		ΔGd2_Freshleaf_46	0.955			ΔGd1_Artificial_73	0.044		ΔGd2_Freshleaf_46	0.117
ΔGd1_Artificial_74	0.581		ΔGd2_Freshleaf_47	0.859			ΔGd1_Artificial_74	0.054		ΔGd2_Freshleaf_47	0.104
ΔGd1_Artificial_75	0.577		ΔGd2_Freshleaf_48	0.97			ΔGd1_Artificial_75	0.069		ΔGd2_Freshleaf_48	0.125
ΔGd1_Artificial_76	0.572		ΔGd2_Freshleaf_49	0.848			ΔGd1_Artificial_76	0.062		ΔGd2_Freshleaf_49	0.103
ΔGd1_Artificial_77	0.57						ΔGd1_Artificial_77	0.072
ΔGd1_Artificial_78	0.552						ΔGd1_Artificial_78	0.043
ΔGd1_Artificial_79	0.516						ΔGd1_Artificial_79	0.062
ΔGd1_Artificial_80	0.505						ΔGd1_Artificial_80	0.055
ΔGd1_Artificial_81	0.424						ΔGd1_Artificial_81	0.046
ΔGd2_Artificial_1	1.025						ΔGd2_Artificial_1	0.119
ΔGd2_Artificial_2	0.973						ΔGd2_Artificial_2	0.115
ΔGd2_Artificial_3	0.948						ΔGd2_Artificial_3	0.083
ΔGd2_Artificial_4	0.918						ΔGd2_Artificial_4	0.11
ΔGd2_Artificial_5	0.917						ΔGd2_Artificial_5	0.092
ΔGd2_Artificial_6	0.898						ΔGd2_Artificial_6	0.094
ΔGd2_Artificial_7	0.897						ΔGd2_Artificial_7	0.106
ΔGd2_Artificial_8	0.866						ΔGd2_Artificial_8	0.088
ΔGd2_Artificial_9	0.86						ΔGd2_Artificial_9	0.091
ΔGd2_Artificial_10	0.848						ΔGd2_Artificial_10	0.113
ΔGd2_Artificial_11	0.848						ΔGd2_Artificial_11	0.103
ΔGd2_Artificial_12	0.838						ΔGd2_Artificial_12	0.077
ΔGd2_Artificial_13	0.817						ΔGd2_Artificial_13	0.08
ΔGd2_Artificial_14	0.813						ΔGd2_Artificial_14	0.097
ΔGd2_Artificial_15	0.81						ΔGd2_Artificial_15	0.091
ΔGd2_Artificial_16	0.801						ΔGd2_Artificial_16	0.085
ΔGd2_Artificial_17	0.781						ΔGd2_Artificial_17	0.084
ΔGd2_Artificial_18	0.766						ΔGd2_Artificial_18	0.069
ΔGd2_Artificial_19	0.766						ΔGd2_Artificial_19	0.072
ΔGd2_Artificial_20	0.765						ΔGd2_Artificial_20	0.061
ΔGd2_Artificial_21	0.758						ΔGd2_Artificial_21	0.072
ΔGd2_Artificial_22	0.757						ΔGd2_Artificial_22	0.07
ΔGd2_Artificial_23	0.75						ΔGd2_Artificial_23	0.086
ΔGd2_Artificial_24	0.75						ΔGd2_Artificial_24	0.067
ΔGd2_Artificial_25	0.749						ΔGd2_Artificial_25	0.083
ΔGd2_Artificial_26	0.746						ΔGd2_Artificial_26	0.066
ΔGd2_Artificial_27	0.743						ΔGd2_Artificial_27	0.071
ΔGd2_Artificial_28	0.738						ΔGd2_Artificial_28	0.064
ΔGd2_Artificial_29	0.735						ΔGd2_Artificial_29	0.069
ΔGd2_Artificial_30	0.735						ΔGd2_Artificial_30	0.083
ΔGd2_Artificial_31	0.734						ΔGd2_Artificial_31	0.082
ΔGd2_Artificial_32	0.721						ΔGd2_Artificial_32	0.063
ΔGd2_Artificial_33	0.713						ΔGd2_Artificial_33	0.067
ΔGd2_Artificial_34	0.713						ΔGd2_Artificial_34	0.066
ΔGd2_Artificial_35	0.712						ΔGd2_Artificial_35	0.065
ΔGd2_Artificial_36	0.708						ΔGd2_Artificial_36	0.058
ΔGd2_Artificial_37	0.702						ΔGd2_Artificial_37	0.073
ΔGd2_Artificial_38	0.7						ΔGd2_Artificial_38	0.073
ΔGd2_Artificial_39	0.7						ΔGd2_Artificial_39	0.071
ΔGd2_Artificial_40	0.695						ΔGd2_Artificial_40	0.067
ΔGd2_Artificial_41	0.694						ΔGd2_Artificial_41	0.063
ΔGd2_Artificial_42	0.686						ΔGd2_Artificial_42	0.073
ΔGd2_Artificial_43	0.686						ΔGd2_Artificial_43	0.063
ΔGd2_Artificial_44	0.685						ΔGd2_Artificial_44	0.085
ΔGd2_Artificial_45	0.684						ΔGd2_Artificial_45	0.059
ΔGd2_Artificial_46	0.679						ΔGd2_Artificial_46	0.067
ΔGd2_Artificial_47	0.676						ΔGd2_Artificial_47	0.059
ΔGd2_Artificial_48	0.676						ΔGd2_Artificial_48	0.061
ΔGd2_Artificial_49	0.672						ΔGd2_Artificial_49	0.079
ΔGd2_Artificial_50	0.67						ΔGd2_Artificial_50	0.062
ΔGd2_Artificial_51	0.664						ΔGd2_Artificial_51	0.084
ΔGd2_Artificial_52	0.664						ΔGd2_Artificial_52	0.054
ΔGd2_Artificial_53	0.657						ΔGd2_Artificial_53	0.08
ΔGd2_Artificial_54	0.644						ΔGd2_Artificial_54	0.053
ΔGd2_Artificial_55	0.642						ΔGd2_Artificial_55	0.058
ΔGd2_Artificial_56	0.64						ΔGd2_Artificial_56	0.061
ΔGd2_Artificial_57	0.639						ΔGd2_Artificial_57	0.062
ΔGd2_Artificial_58	0.635						ΔGd2_Artificial_58	0.057
ΔGd2_Artificial_59	0.635						ΔGd2_Artificial_59	0.058
ΔGd2_Artificial_60	0.628						ΔGd2_Artificial_60	0.072
ΔGd2_Artificial_61	0.622						ΔGd2_Artificial_61	0.059
ΔGd2_Artificial_62	0.615						ΔGd2_Artificial_62	0.06
ΔGd2_Artificial_63	0.569						ΔGd2_Artificial_63	0.058
ΔGd2_Artificial_64	0.551						ΔGd2_Artificial_64	0.048
ΔGd2_Artificial_65	0.542						ΔGd2_Artificial_65	0.039
ΔGd2_Artificial_66	0.511						ΔGd2_Artificial_66	0.054
ΔGd2_Artificial_67	0.509						ΔGd2_Artificial_67	0.052
ΔGd2_Artificial_68	0.488						ΔGd2_Artificial_68	0.048
